# Supplementary material for: A Meta-Analysis of Stressors from the Total Environment Associated with Children’s General Cognitive Ability
Source: Int J Environ Res Public Health. 2020 Jul 29;17(15):5451. doi: 10.3390/ijerph17155451 (PMC7432904; doi:10.3390/ijerph17155451)
Supplement: Supplementary file 1 [file ijerph-17-05451-s001.zip]

Archive with 3 entries (3 files):
- Nilsen et al Data Appendix.xlsx
- Nilsen et al R Markdown.html
- Nilsen et al supplenmatry text.docx
