# Supplementary material for: A Meta-Analysis of Stressors from the Total Environment Associated with Children’s General Cognitive Ability
Source: Int J Environ Res Public Health. 2020 Jul 29;17(15):5451. doi: 10.3390/ijerph17155451 (PMC7432904; doi:10.3390/ijerph17155451)
Supplement: Supplementary file 1 [file ijerph-17-05451-s001.zip › Nilsen et al Data Appendix.xlsx]

## Sheet: All Data
Reference	Factors	Exposure	Variable	n	OR	SE	V
Alati, 2008	Maternal Stressor Groups	Substance Use	Alcohol (amount)	3726	1.02176	1.01652	0.98375
Alati, 2008	Maternal Stressor Groups	Substance Use	Alcohol (binging)	4203	0.948216	1.01553	0.984711
Alati, 2008	Maternal Stressor Groups	Substance Use	Cigarettes	4040	0.952971	1.01584	0.984404
Alati, 2008	Maternal Stressor Groups	Substance Use	Alcohol (amount)	2475	1.04208	1.02029	0.980109
Alati, 2008	Maternal Stressor Groups	Substance Use	Alcohol (binging)	3818	0.988337	1.01632	0.983943
Alati, 2008	Maternal Stressor Groups	Substance Use	Cigarettes	3906	0.922496	1.01608	0.984174
Alati, 2008	Maternal Stressor Groups	Substance Use	Alcohol (amount)	1991	0.988346	1.02267	0.977829
Alati, 2008	Maternal Stressor Groups	Substance Use	Alcohol (binging)	3821	0.973135	1.01631	0.983954
Alati, 2008	Maternal Stressor Groups	Substance Use	Cigarettes	3728	0.947698	1.01649	0.983774
Albers, 2010	Social Stressor Groups	Child Care	Quality of Care	63	1.21774	1.13375	0.882031
Albers, 2010	Social Stressor Groups	Child Care	Quality of Care	63	1.12592	1.13557	0.880616
Albers, 2010	Social Stressor Groups	Child Care	Quality of Care	63	1.52562	1.12306	0.890427
Albers, 2010	Social Stressor Groups	Social Interaction	Maternal Sensitivity	63	1.29149	1.13176	0.883577
Anderson, 2003	Inherent Characteristic Groups	Anthropometry	Birth Weight	478	0.782705	1.04544	0.956535
Arendt, 2004	Maternal Stressor Groups	Substance Use	Cocaine	114	0.950469	1.09897	0.909947
Bahena-Medina, 2011	Inherent Characteristic Groups	Anthropometry	Sex	265	0.893061	1.06318	0.940572
Bahena-Medina, 2011	Inherent Characteristic Groups	Birth Outcomes	Delivery Method	265	1.03169	1.06357	0.940228
Bahena-Medina, 2011	Inherent Characteristic Groups	Birth Outcomes	Gestational Age	265	1.15386	1.06293	0.940797
Bahena-Medina, 2011	Maternal Stressor Groups	Maternal Health	BMI	265	1.01703	1.06359	0.940208
Bahena-Medina, 2011	Activity & Behavior Groups	Breastfeeding	Yes/No	265	1.08491	1.06339	0.940393
Bahena-Medina, 2011	Inherent Characteristic Groups	Anthropometry	Birth Weight	265	1.20415	1.06246	0.94121
Bahena-Medina, 2011	Inherent Characteristic Groups	Birth Outcomes	Parity	265	0.996705	1.0636	0.9402
Bahena-Medina, 2011	Maternal Stressor Groups	Maternal Health	Age	265	1.13959	1.06304	0.940697
Bahena-Medina, 2011	Maternal Stressor Groups	Socio-Economic	Education	265	1.14951	1.06296	0.940766
Bahena-Medina, 2011	Maternal Stressor Groups	Socio-Economic	Employment	265	0.955233	1.06353	0.940261
Bakker, 2003	Activity & Behavior Groups	Breastfeeding	LC-PUFAs	304	0.942135	1.05912	0.944177
Bakker, 2003	Activity & Behavior Groups	Breastfeeding	LC-PUFAs	304	0.971044	1.05921	0.944104
Banerjee, 2007	Maternal Stressor Groups	Socio-Economic	Language	65	1.09398	1.13369	0.882074
Banerjee, 2007	Social Stressor Groups	Social Interaction	Parent/Child Interaction	65	1.41357	1.12547	0.888518
Banerjee, 2007	Social Stressor Groups	Social Interaction	Parent/Child Interaction	65	1.13443	1.13313	0.882513
Barrigas, 2011	Inherent Characteristic Groups	Anthropometry	Sex	645	1.13898	1.03988	0.961654
Barrigas, 2011	Activity & Behavior Groups	Diet	BMI	259	1.84779	1.05047	0.951956
Barrigas, 2011	Activity & Behavior Groups	Diet	BMI	290	1.40177	1.05703	0.946047
Barrigas, 2011	Activity & Behavior Groups	Diet	BMI	255	1.59967	1.05707	0.946012
Barrigas, 2011	Activity & Behavior Groups	Diet	BMI	226	1.16475	1.06826	0.936099
Barrigas, 2011	Activity & Behavior Groups	Diet	BMI	276	0.957416	1.06221	0.94143
Barrigas, 2011	Activity & Behavior Groups	Diet	BMI	224	0.453716	1.04198	0.95971
Bennett, 2008	Inherent Characteristic Groups	Anthropometry	Sex	231	1.0024	1.06831	0.936054
Bennett, 2008	Maternal Stressor Groups	Maternal Health	Age	120	0.932394	1.09618	0.912259
Bennett, 2008	Maternal Stressor Groups	Maternal Health	Stress	120	0.878095	1.09557	0.912766
Bennett, 2008	Maternal Stressor Groups	Substance Use	Alcohol (amount)	120	0.960789	1.09635	0.91212
Bennett, 2008	Maternal Stressor Groups	Substance Use	Cigarettes	120	1.11628	1.09582	0.912562
Bennett, 2008	Maternal Stressor Groups	Substance Use	Cocaine	120	0.810584	1.09418	0.913927
Bennett, 2008	Maternal Stressor Groups	Substance Use	Other Narcotics	120	0.860708	1.09529	0.913003
Bennett, 2008	Maternal Stressor Groups	Maternal Health	Age	111	0.913931	1.10009	0.909015
Bennett, 2008	Maternal Stressor Groups	Maternal Health	Stress	111	0.83527	1.0988	0.910084
Bennett, 2008	Maternal Stressor Groups	Substance Use	Alcohol (amount)	111	1.13883	1.09963	0.9094
Bennett, 2008	Maternal Stressor Groups	Substance Use	Cigarettes	111	0.83527	1.0988	0.910084
Bennett, 2008	Maternal Stressor Groups	Substance Use	Cocaine	111	1.1275	1.09976	0.909291
Bennett, 2008	Maternal Stressor Groups	Substance Use	Other Narcotics	111	0.980199	1.1005	0.908679
Bergman, 2010	Inherent Characteristic Groups	Anthropometry	Birth Weight	125	0.846538	1.09298	0.914931
Bergman, 2010	Inherent Characteristic Groups	Anthropometry	Sex	125	0.857529	1.09319	0.914758
Bergman, 2010	Maternal Stressor Groups	Maternal Health	Age	125	0.942895	1.09419	0.913921
Bergman, 2010	Maternal Stressor Groups	Maternal Health	Mental Health	125	0.961558	1.09428	0.913842
Bergman, 2010	Maternal Stressor Groups	Maternal Health	Stress	125	0.675704	1.08649	0.920397
Bergman, 2010	Maternal Stressor Groups	Maternal Health	Stress	125	1.18246	1.09296	0.914945
Bergman, 2010	Maternal Stressor Groups	Socio-Economic	Education	125	1.35635	1.08967	0.917708
Bergman, 2010	Maternal Stressor Groups	Substance Use	Alcohol (amount)	125	0.971028	1.09431	0.913814
Bergman, 2010	Maternal Stressor Groups	Substance Use	Cigarettes	125	1.13701	1.09354	0.914461
Bergman, 2010	Maternal Stressor Groups	Maternal Health	Cortisol	125	0.594877	1.0801	0.925843
Bergman, 2010	Maternal Stressor Groups	Maternal Health	Cortisol	54	0.625002	1.13021	0.884791
Bergman, 2010	Maternal Stressor Groups	Maternal Health	Cortisol	107	0.878095	1.1016	0.907772
Bergman, 2010	Maternal Stressor Groups	Maternal Health	Cortisol	70	0.951229	1.12876	0.885931
Bergman, 2010	Maternal Stressor Groups	Maternal Health	Mental Health	125	0.980591	1.09434	0.913794
Beyerlein, 2010	Activity & Behavior Groups	Breastfeeding	Yes/No	769	1.12964	1.03649	0.964796
Beyerlein, 2010	Inherent Characteristic Groups	Anthropometry	Sex	769	1.08926	1.03663	0.964664
Beyerlein, 2010	Maternal Stressor Groups	Maternal Health	Age	769	1.15154	1.03639	0.964885
Beyerlein, 2010	Maternal Stressor Groups	Socio-Economic	Education	769	1.28621	1.03556	0.965658
Beyerlein, 2010	Maternal Stressor Groups	Substance Use	Cigarettes	769	0.952753	1.03672	0.964577
Bourke, 2011	Activity & Behavior Groups	Sleep	Snoring	94	0.68554	1.10135	0.907973
Bourke, 2011	Activity & Behavior Groups	Sleep	Disordered Breathing	94	0.68554	1.10135	0.907973
Bourke, 2011	Activity & Behavior Groups	Sleep	Disordered Breathing	59	0.641633	1.12603	0.888075
Bourke, 2011	Activity & Behavior Groups	Sleep	Disordered Breathing	54	0.640966	1.13225	0.883201
Buckhalt, 2007	Activity & Behavior Groups	Sleep	Duration	166	1.08264	1.08095	0.925112
Buckhalt, 2007	Activity & Behavior Groups	Sleep	Duration	166	0.813996	1.07941	0.926431
Buckhalt, 2007	Activity & Behavior Groups	Sleep	Duration	166	1.29149	1.07841	0.92729
Busch, 2010	Inherent Characteristic Groups	Anthropometry	Sex	70	1.1275	1.12794	0.886573
Busch, 2010	Maternal Stressor Groups	Maternal Health	Age	70	1.0202	1.1289	0.885818
Busch, 2010	Maternal Stressor Groups	Maternal Health	Mental Health	70	1.05127	1.12876	0.885931
Busch, 2010	Maternal Stressor Groups	Socio-Economic	Education	70	1.30996	1.12385	0.889795
Busch, 2010	Social Stressor Groups	Social Interaction	Childhood Trauma	70	0.970446	1.12887	0.885845
Busch, 2010	Social Stressor Groups	Social Interaction	Maternal Sensitivity	70	1.41907	1.1203	0.892617
Cabrera, 2011	Inherent Characteristic Groups	Anthropometry	Sex	4150	1.22974	1.01531	0.984924
Cabrera, 2011	Inherent Characteristic Groups	Child Health	Medical History	4150	1.06162	1.01562	0.984621
Cabrera, 2011	Social Stressor Groups	Social Interaction	Parent/Child Interaction	4150	1.20925	1.01536	0.984872
Cabrera, 2011	Social Stressor Groups	Social Interaction	Parent/Child Interaction	4150	1.44773	1.01453	0.985679
Cabrera, 2011	Social Stressor Groups	Social Interaction	Parent/Child Interaction	4150	1.08264	1.0156	0.984641
Cabrera, 2011	Social Stressor Groups	Social Interaction	Parent/Child Interaction	4150	1.20587	1.01537	0.984863
Cabrera, 2011	Social Stressor Groups	Social Interaction	Parent/Child Interaction	4150	0.970026	1.0309	0.970026
Calhoun, 2009	Activity & Behavior Groups	Sleep	Disordered Breathing	571	1.08329	1.04267	0.959073
Canfield, 2003	Inherent Characteristic Groups	Anthropometry	Sex	154	0.883621	1.08382	0.922666
Canfield, 2003	Inherent Characteristic Groups	Child Health	Iron Deficiency	154	1.02162	1.08447	0.922109
Canfield, 2003	Maternal Stressor Groups	Substance Use	Cigarettes	154	0.934615	1.08429	0.922263
Canfield, 2003	Chemical Stressor Groups	Toxic Elements	Pb	100	1.1002	1.10578	0.904337
Canfield, 2003	Maternal Stressor Groups	Socio-Economic	Education	106	1.29222	1.09942	0.909572
Canfield, 2003	Maternal Stressor Groups	Socio-Economic	Income	117	1.28649	1.09444	0.913709
Canfield, 2003	Chemical Stressor Groups	Toxic Elements	Pb	78	1.36096	1.1153	0.896619
Canfield, 2003	Maternal Stressor Groups	Socio-Economic	Education	98	1.09859	1.10695	0.903382
Canfield, 2003	Maternal Stressor Groups	Socio-Economic	Income	74	1.66535	1.10669	0.903599
Carlo, 2012	Inherent Characteristic Groups	Child Health	Medical History	188	0.933541	1.07589	0.929461
Carlo, 2012	Inherent Characteristic Groups	Child Health	Medical History	188	1.14416	1.07536	0.929921
Carlo, 2012	Inherent Characteristic Groups	Child Health	Medical History	188	1.59875	1.06689	0.937301
Chatzi, 2012	Activity & Behavior Groups	Diet	Folic Acid	419	1.00341	1.05019	0.95221
Chatzi, 2012	Activity & Behavior Groups	Diet	Folic Acid	180	1.01045	1.07783	0.927791
Chaudhari, 2004	Inherent Characteristic Groups	Anthropometry	Birth Weight	270	1.43754	1.05857	0.94467
Chaudhari, 2004	Inherent Characteristic Groups	Anthropometry	Birth Weight	168	1.5166	1.07311	0.931869
Chiodo, 2004	Chemical Stressor Groups	Toxic Elements	Pb	237	0.906649	1.06707	0.937144
Chiodo, 2009	Maternal Stressor Groups	Substance Use	Alcohol (amount)	75	0.790413	1.12048	0.892474
Chiodo, 2009	Maternal Stressor Groups	Substance Use	Alcohol (amount)	75	1.15951	1.12272	0.890696
Chiodo, 2009	Maternal Stressor Groups	Substance Use	Alcohol (amount)	75	0.971028	1.12411	0.889594
Chiodo, 2009	Maternal Stressor Groups	Substance Use	Alcohol (amount)	75	0.889052	1.12325	0.890271
Chiodo, 2009	Maternal Stressor Groups	Substance Use	Alcohol (amount)	75	0.906649	1.12353	0.89005
Chiodo, 2009	Maternal Stressor Groups	Substance Use	Alcohol (amount)	75	0.980591	1.12414	0.889569
Cho, 2010	Inherent Characteristic Groups	Anthropometry	Birth Weight	621	1.1275	1.04071	0.960883
Cho, 2010	Inherent Characteristic Groups	Anthropometry	Sex	667	1.09417	1.03938	0.962115
Cho, 2010	Social Stressor Groups	Home/Family Lifestyle	Home location	136	1.00339	1.09023	0.91724
Cho, 2010	Social Stressor Groups	Home/Family Lifestyle	Home location	189	1.20516	1.07449	0.930677
Cho, 2010	Social Stressor Groups	Home/Family Lifestyle	Home location	332	1.26996	1.05491	0.94795
Claus Henn, 2010	Inherent Characteristic Groups	Anthropometry	Sex	270	1.19483	1.06195	0.941662
Cooke, 2003	Inherent Characteristic Groups	Birth Outcomes	Preterm	466	0.694104	1.04417	0.957702
Craig, 2012	Maternal Stressor Groups	Maternal Health	Thyroid Health	196	0.944877	1.07431	0.930828
Craig, 2012	Maternal Stressor Groups	Maternal Health	Thyroid Health	118	0.956571	1.09719	0.911416
Craig, 2012	Maternal Stressor Groups	Maternal Health	Thyroid Health	78	1.00682	1.12154	0.891629
Cserjesi, 2012	Inherent Characteristic Groups	Anthropometry	Sex	130	0.98564	1.0924	0.915414
Cserjesi, 2012	Inherent Characteristic Groups	Birth Outcomes	Preterm	378	0.879547	1.05247	0.950141
Cserjesi, 2012	Inherent Characteristic Groups	Birth Outcomes	Preterm	196	0.918976	1.07416	0.93096
Cserjesi, 2012	Inherent Characteristic Groups	Birth Outcomes	Preterm	197	0.829153	1.07288	0.932074
Davidson, 2008	Chemical Stressor Groups	Toxic Elements	Hg	228	0.937174	1.06863	0.935776
Davis, 2010	Maternal Stressor Groups	Maternal Health	Mental Health	125	0.813996	1.09225	0.915544
Davis, 2010	Maternal Stressor Groups	Maternal Health	Cortisol	125	0.798197	1.09182	0.915901
Davis, 2010	Maternal Stressor Groups	Maternal Health	Cortisol	125	1.24185	1.09202	0.915737
Davis, 2010	Maternal Stressor Groups	Maternal Health	Cortisol	125	1.33003	1.09027	0.917207
del Rio Garcia, 2009	Activity & Behavior Groups	Diet	Folic Acid	253	1.04634	1.06509	0.938892
Delahunty, 2010	Inherent Characteristic Groups	Birth Outcomes	Preterm	325	1.07872	1.05705	0.94603
DePrince, 2010	Social Stressor Groups	Social Interaction	Childhood Trauma	72	0.807169	1.12384	0.889809
DePrince, 2010	Social Stressor Groups	Social Interaction	Childhood Trauma	66	1.03008	1.13309	0.882545
DePrince, 2010	Social Stressor Groups	Social Interaction	Childhood Trauma	110	1.20587	1.09914	0.909806
Deroma, 2013	Inherent Characteristic Groups	Anthropometry	Birth Weight	154	0.90082	1.08401	0.922501
Deroma, 2013	Inherent Characteristic Groups	Anthropometry	Sex	154	0.918343	1.08417	0.922363
Deroma, 2013	Maternal Stressor Groups	Socio-Economic	Home Ownership	154	0.845241	1.08324	0.923157
Deroma, 2013	Maternal Stressor Groups	Substance Use	Cigarettes	154	0.877172	1.08373	0.922737
Edwards, 2010	Chemical Stressor Groups	Toxic Gases	PAH	344	1.06184	1.05546	0.947454
El-khayat, 2007	Inherent Characteristic Groups	Anthropometry	Birth Weight	57	0.50888	1.10453	0.905362
Emancipator, 2006	Activity & Behavior Groups	Sleep	Disordered Breathing	835	0.966767	1.03523	0.965965
Emond, 2007	Inherent Characteristic Groups	Child Health	Medical History	5771	0.955973	1.01324	0.986934
Emond, 2007	Maternal Stressor Groups	Socio-Economic	Home Ownership	5771	0.852307	1.01308	0.987087
Emond, 2007	Inherent Characteristic Groups	Anthropometry	Birth Weight	215	1.30903	1.06821	0.936142
Emond, 2007	Inherent Characteristic Groups	Birth Outcomes	Parity	3302	0.889605	1.01744	0.98286
Emond, 2007	Inherent Characteristic Groups	Child Health	Medical History	5317	0.961507	1.0138	0.986387
Emond, 2007	Maternal Stressor Groups	Socio-Economic	Education	3176	1.20359	1.0176	0.982709
Emond, 2007	Maternal Stressor Groups	Socio-Economic	Home Ownership	5706	1.10597	1.01326	0.986913
Emond, 2007	Inherent Characteristic Groups	Anthropometry	Birth Weight	819	1.20485	1.03497	0.966211
Emond, 2007	Inherent Characteristic Groups	Birth Outcomes	Parity	4603	0.952033	1.01483	0.985383
Emond, 2007	Inherent Characteristic Groups	Child Health	Medical History	4567	0.967117	1.0149	0.985317
Emond, 2007	Maternal Stressor Groups	Socio-Economic	Education	3483	1.17176	1.01688	0.983404
Emond, 2007	Maternal Stressor Groups	Socio-Economic	Home Ownership	5771	0.852307	1.01308	0.987087
Emond, 2007	Inherent Characteristic Groups	Anthropometry	Birth Weight	4222	1.08724	1.01546	0.984777
Emond, 2007	Inherent Characteristic Groups	Birth Outcomes	Parity	2851	0.890401	1.01878	0.981564
Emond, 2007	Inherent Characteristic Groups	Child Health	Medical History	4372	0.96999	1.01524	0.984994
Emond, 2007	Maternal Stressor Groups	Socio-Economic	Education	2677	1.38889	1.01843	0.981904
Emond, 2007	Inherent Characteristic Groups	Anthropometry	Birth Weight	836	1.1371	1.03494	0.966243
Emond, 2007	Inherent Characteristic Groups	Child Health	Medical History	4334	0.959978	1.0153	0.984934
Emond, 2007	Maternal Stressor Groups	Socio-Economic	Education	2923	1.4539	1.01731	0.982988
Emond, 2007	Maternal Stressor Groups	Socio-Economic	Education	2117	1.69067	1.01868	0.981665
Evans, 2012	Maternal Stressor Groups	Maternal Health	Mental Health	3919	0.931202	1.01607	0.984189
Evans, 2012	Maternal Stressor Groups	Maternal Health	Mental Health	4455	0.908918	1.01503	0.985194
Evans, 2012	Maternal Stressor Groups	Maternal Health	Mental Health	3699	0.997351	1.01658	0.983688
Evans, 2012	Maternal Stressor Groups	Maternal Health	Mental Health	3630	0.970837	1.01673	0.983542
Evans, 2012	Maternal Stressor Groups	Maternal Health	Mental Health	3814	0.982482	1.01633	0.983936
Evans, 2012	Maternal Stressor Groups	Maternal Health	Mental Health	3674	0.933243	1.0166	0.983672
Evans, 2012	Maternal Stressor Groups	Maternal Health	Mental Health	3618	0.965168	1.01676	0.983518
Evans, 2012	Maternal Stressor Groups	Maternal Health	Mental Health	3789	0.923709	1.01633	0.983932
Evans, 2012	Maternal Stressor Groups	Maternal Health	Mental Health	4338	0.959733	1.01529	0.984941
Falgreen Eriksen, 2012	Maternal Stressor Groups	Substance Use	Alcohol (amount)	1433	1.01704	1.02678	0.973915
Falgreen Eriksen, 2012	Maternal Stressor Groups	Substance Use	Cigarettes	1539	0.978142	1.02583	0.974821
Falgreen Eriksen, 2012	Maternal Stressor Groups	Substance Use	Alcohol (amount)	933	0.988368	1.03331	0.96776
Falgreen Eriksen, 2012	Maternal Stressor Groups	Substance Use	Cigarettes	1519	0.992727	1.02601	0.974653
Falgreen Eriksen, 2012	Maternal Stressor Groups	Substance Use	Alcohol (amount)	778	0.864417	1.03615	0.965108
Falgreen Eriksen, 2012	Maternal Stressor Groups	Substance Use	Cigarettes	1539	1.09062	1.02574	0.974909
Falgreen Eriksen, 2012	Maternal Stressor Groups	Substance Use	Alcohol (amount)	1433	1.02662	1.02678	0.97392
Falgreen Eriksen, 2012	Maternal Stressor Groups	Substance Use	Cigarettes	1519	1.01187	1.02601	0.974654
Falgreen Eriksen, 2012	Maternal Stressor Groups	Substance Use	Alcohol (amount)	933	1.02076	1.03331	0.967764
Falgreen Eriksen, 2012	Maternal Stressor Groups	Substance Use	Alcohol (amount)	778	1.14141	1.03622	0.965043
Feldman, 2005	Inherent Characteristic Groups	Anthropometry	Fetal Growth	65	0.713204	1.12589	0.888186
Feldman, 2005	Inherent Characteristic Groups	Birth Outcomes	Multiple Births	130	0.827207	1.09066	0.916876
Feldman, 2005	Social Stressor Groups	Social Interaction	Maternal Sensitivity	123	1.49601	1.08677	0.92016
Feldman, 2005	Social Stressor Groups	Social Interaction	Maternal Sensitivity	130	1.18246	1.09105	0.916551
Feldman, 2005	Social Stressor Groups	Social Interaction	Maternal Sensitivity	130	1.29149	1.0892	0.918101
Fishbein, 2009	Social Stressor Groups	Social Interaction	Childhood Trauma	552	0.932394	1.04345	0.958356
Fishbein, 2009	Social Stressor Groups	Social Interaction	Childhood Trauma	552	0.980199	1.04355	0.958264
Fishbein, 2009	Social Stressor Groups	Social Interaction	Childhood Trauma	552	0.971028	1.04354	0.958274
Fishbein, 2009	Social Stressor Groups	Social Interaction	Childhood Trauma	552	0.895834	1.04329	0.958504
Fishbein, 2009	Social Stressor Groups	Social Interaction	Childhood Trauma	552	0.852144	1.04299	0.958783
Fishbein, 2009	Social Stressor Groups	Social Interaction	Childhood Trauma	552	0.906649	1.04335	0.958453
Fishbein, 2009	Social Stressor Groups	Social Interaction	Childhood Trauma	552	0.952181	1.04351	0.958305
Fishbein, 2009	Social Stressor Groups	Social Interaction	Childhood Trauma	552	0.980591	1.04355	0.958264
Fishbein, 2009	Social Stressor Groups	Social Interaction	Childhood Trauma	552	1.11494	1.0433	0.958499
Fishbein, 2009	Social Stressor Groups	Social Interaction	Childhood Trauma	552	0.980591	1.04355	0.958264
Forns, 2012	Maternal Stressor Groups	Socio-Economic	Education	353	1.12904	1.05441	0.948398
Forns, 2012	Maternal Stressor Groups	Socio-Economic	Education	297	1.20849	1.05883	0.944435
Frank, 2005	Maternal Stressor Groups	Socio-Economic	Home Ownership	170	1.26301	1.0779	0.927726
Frank, 2005	Maternal Stressor Groups	Substance Use	Other Narcotics	170	0.965992	1.08016	0.925792
Frank, 2005	Maternal Stressor Groups	Substance Use	Cocaine	141	1.02863	1.08848	0.91871
Frank, 2005	Social Stressor Groups	Home/Family Lifestyle	Caregiver relationship	150	1.13315	1.08497	0.921682
Frank, 2005	Maternal Stressor Groups	Substance Use	Cocaine	108	1.23532	1.09959	0.909432
Frank, 2005	Social Stressor Groups	Home/Family Lifestyle	Caregiver relationship	134	1.01613	1.09093	0.916652
Frank, 2005	Maternal Stressor Groups	Substance Use	Cocaine	170	1.07433	1.07999	0.925933
Frank, 2005	Maternal Stressor Groups	Substance Use	Cocaine	170	0.964019	1.08015	0.925797
Freire, 2010	Activity & Behavior Groups	Breastfeeding	Yes/No	178	1.08119	1.07804	0.927606
Freire, 2010	Chemical Stressor Groups	Toxic Gases	ETS	72	1.0331	1.12689	0.8874
Freire, 2010	Maternal Stressor Groups	Maternal Health	Age	72	1.19055	1.1249	0.888971
Freire, 2010	Maternal Stressor Groups	Socio-Economic	Employment	72	1.22752	1.1241	0.889599
Freire, 2010	Maternal Stressor Groups	Substance Use	Cigarettes	178	0.977226	1.07827	0.927412
Freire, 2010	Maternal Stressor Groups	Substance Use	Cigarettes	72	1.07185	1.12663	0.887599
Freire, 2010	Activity & Behavior Groups	Breastfeeding	Duration	40	1.18783	1.17328	0.852314
Freire, 2010	Activity & Behavior Groups	Diet	Fish Intake	72	0.766669	1.12213	0.891164
Freire, 2010	Chemical Stressor Groups	Toxic Gases	NO2	138	0.980199	1.08951	0.91784
Freire, 2010	Inherent Characteristic Groups	Anthropometry	Birth Weight	59	1.09337	1.14102	0.876407
Freire, 2010	Inherent Characteristic Groups	Anthropometry	Body Length	51	1.13436	1.15225	0.867867
Freire, 2010	Inherent Characteristic Groups	Birth Outcomes	Parity	60	0.750642	1.13404	0.881801
Freire, 2010	Maternal Stressor Groups	Socio-Economic	Education	61	1.11108	1.13822	0.878566
Freire, 2010	Social Stressor Groups	Home/Family Lifestyle	Home location	24	0.975471	1.23755	0.808047
Freire, 2010	Activity & Behavior Groups	Breastfeeding	Duration	34	1.26262	1.18756	0.842061
Freire, 2010	Activity & Behavior Groups	Diet	Fish Intake	50	0.715527	1.14569	0.872833
Freire, 2010	Chemical Stressor Groups	Toxic Gases	NO2	140	0.932021	1.08862	0.918591
Freire, 2010	Inherent Characteristic Groups	Anthropometry	Birth Weight	44	1.06004	1.16654	0.857237
Freire, 2010	Inherent Characteristic Groups	Anthropometry	Body Length	31	1.10814	1.20287	0.831342
Freire, 2010	Inherent Characteristic Groups	Birth Outcomes	Parity	43	1.07549	1.16855	0.855765
Freire, 2010	Maternal Stressor Groups	Socio-Economic	Education	22	1.38854	1.23518	0.809599
Freire, 2010	Social Stressor Groups	Home/Family Lifestyle	Home location	42	0.87848	1.16974	0.854891
Freire, 2010	Activity & Behavior Groups	Breastfeeding	Duration	10	1.47089	1.38565	0.721681
Freire, 2010	Activity & Behavior Groups	Diet	Fish Intake	29	0.733652	1.2008	0.832779
Freire, 2010	Inherent Characteristic Groups	Birth Outcomes	Parity	152	0.710938	1.07977	0.926121
Freire, 2010	Maternal Stressor Groups	Socio-Economic	Education	152	1.11426	1.08456	0.922037
Freire, 2010	Social Stressor Groups	Home/Family Lifestyle	Home location	24	1.33017	1.22671	0.815186
Freire, 2010	Activity & Behavior Groups	Diet	Fish Intake	29	0.712057	1.19843	0.834425
Freire, 2010	Inherent Characteristic Groups	Birth Outcomes	Parity	109	0.741657	1.09664	0.911872
Freire, 2010	Maternal Stressor Groups	Socio-Economic	Education	53	1.37811	1.14183	0.875788
Freire, 2010	Social Stressor Groups	Home/Family Lifestyle	Home location	64	0.969446	1.13535	0.880787
Freire, 2010	Social Stressor Groups	Home/Family Lifestyle	Home location	113	1.08026	1.09925	0.909707
Freire, 2010	Social Stressor Groups	Home/Family Lifestyle	Home location	65	0.739761	1.12764	0.886807
Freire, 2010	Social Stressor Groups	Home/Family Lifestyle	Home location	114	0.823085	1.09711	0.911482
Freire, 2010	Social Stressor Groups	Home/Family Lifestyle	Home location	55	0.747337	1.14043	0.876862
Galbally, 2011	Maternal Stressor Groups	Maternal Health	Mental Health	41	1.01005	1.17365	0.852041
Galbally, 2011	Maternal Stressor Groups	Maternal Health	Mental Health	41	1.07251	1.1732	0.852369
Galbally, 2011	Maternal Stressor Groups	Maternal Health	Mental Health	41	0.83527	1.1706	0.854266
Galbally, 2011	Maternal Stressor Groups	Maternal Health	Mental Health	41	0.755784	1.16617	0.857509
Gale, 2006	Inherent Characteristic Groups	Anthropometry	Head Size	633	1.24906	1.03958	0.961931
Gale, 2008	Activity & Behavior Groups	Diet	Fish Intake	74	1.2037	1.12278	0.890646
Gale, 2008	Activity & Behavior Groups	Diet	Fish Intake	121	1.11617	1.09539	0.912913
Gale, 2008	Activity & Behavior Groups	Diet	Fish Intake	60	1.04446	1.14018	0.877058
Gale, 2008	Activity & Behavior Groups	Diet	Fish Intake	61	1.31574	1.13337	0.882328
Gale, 2008	Activity & Behavior Groups	Diet	Fish Intake	127	1.27596	1.09062	0.91691
Gale, 2008	Activity & Behavior Groups	Diet	Fish Intake	67	1.22765	1.12907	0.885681
Gale, 2009	Inherent Characteristic Groups	Anthropometry	Sex	241	1.27725	1.06473	0.939208
Gale, 2009	Activity & Behavior Groups	Diet	Pattern	241	1.25408	1.06503	0.938939
Gale, 2009	Activity & Behavior Groups	Diet	Pattern	241	1.25408	1.06503	0.938939
Geiger, 2010	Activity & Behavior Groups	Sleep	Duration	60	0.786628	1.13595	0.880321
Geiger, 2010	Activity & Behavior Groups	Sleep	Duration	60	0.860708	1.13862	0.878253
Gomez-Sanchiz, 2003	Activity & Behavior Groups	Breastfeeding	Yes/No	249	1.4009	1.06173	0.941855
Gomez-Sanchiz, 2003	Maternal Stressor Groups	Substance Use	Cigarettes	249	0.921548	1.06547	0.938553
Gomez-Sanchiz, 2003	Social Stressor Groups	Home/Family Lifestyle	Home location	249	0.802198	1.06403	0.939823
Gomez-Sanchiz, 2003	Activity & Behavior Groups	Breastfeeding	Duration	179	1.27011	1.07571	0.929615
Gomez-Sanchiz, 2003	Maternal Stressor Groups	Socio-Economic	Education	199	0.968022	1.07381	0.931267
Gomez-Sanchiz, 2003	Activity & Behavior Groups	Breastfeeding	Duration	192	1.40861	1.07053	0.934114
Gomez-Sanchiz, 2003	Maternal Stressor Groups	Socio-Economic	Education	210	1.10054	1.07146	0.933309
Gomez-Sanchiz, 2003	Activity & Behavior Groups	Breastfeeding	Duration	127	1.74632	1.07708	0.928437
Gomez-Sanchiz, 2003	Activity & Behavior Groups	Breastfeeding	Duration	249	1.52196	1.05944	0.943891
Gomez-Sanchiz, 2004	Activity & Behavior Groups	Breastfeeding	Duration	238	1.44773	1.06234	0.941317
Gomez-Sanchiz, 2004	Inherent Characteristic Groups	Anthropometry	Birth Weight	238	1.0284	1.06723	0.937003
Gomez-Sanchiz, 2004	Maternal Stressor Groups	Maternal Health	Age	238	1.06716	1.06711	0.937108
Gottlieb, 2004	Activity & Behavior Groups	Sleep	Disordered Breathing	205	0.835676	1.07149	0.933284
Gruber, 2010	Activity & Behavior Groups	Diet	BMI	39	0.846538	1.17598	0.850355
Gruber, 2010	Activity & Behavior Groups	Sleep	Duration	39	1.49601	1.16238	0.860301
Gruber, 2010	Inherent Characteristic Groups	Anthropometry	Sex	39	0.649729	1.1599	0.862147
Grunau, 2009	Inherent Characteristic Groups	Birth Outcomes	Preterm	157	0.813465	1.08176	0.924417
Gunnell, 2005	Inherent Characteristic Groups	Anthropometry	Sex	547	1.0243	1.04375	0.958081
Gustafsson, 2004	Activity & Behavior Groups	Breastfeeding	Duration	73	1.33376	1.12036	0.89257
Gustafsson, 2004	Activity & Behavior Groups	Breastfeeding	LC-PUFAs	73	0.754832	1.12063	0.892359
Gustafsson, 2004	Activity & Behavior Groups	Breastfeeding	LC-PUFAs	73	2.57972	1.03861	0.962824
Gustafsson, 2004	Activity & Behavior Groups	Breastfeeding	LC-PUFAs	73	1.27765	1.12194	0.891312
Gustafsson, 2004	Activity & Behavior Groups	Breastfeeding	LC-PUFAs	73	0.432194	1.06673	0.937444
Gustafsson, 2004	Activity & Behavior Groups	Breastfeeding	LC-PUFAs	73	0.845709	1.12412	0.889585
Gustafsson, 2004	Inherent Characteristic Groups	Anthropometry	Birth Weight	73	0.879519	1.1249	0.888966
Gustafsson, 2004	Inherent Characteristic Groups	Anthropometry	Sex	73	1.28141	1.12184	0.891391
Gustafsson, 2004	Inherent Characteristic Groups	Birth Outcomes	Gestational Age	73	0.822012	1.12342	0.89014
Gustafsson, 2004	Maternal Stressor Groups	Socio-Economic	Education	73	1.23368	1.12303	0.890447
Gustafsson, 2004	Social Stressor Groups	Social Interaction	Childhood Trauma	73	0.821191	1.12339	0.890161
Gustafsson, 2004	Activity & Behavior Groups	Breastfeeding	LC-PUFAs	73	1.73291	1.10421	0.905624
Gustafsson, 2004	Activity & Behavior Groups	Breastfeeding	LC-PUFAs	73	1.61801	1.10964	0.901194
Guxens, 2011	Activity & Behavior Groups	Breastfeeding	Duration	136	1.1386	1.08943	0.91791
Guxens, 2011	Activity & Behavior Groups	Breastfeeding	Duration	244	1.08806	1.06615	0.937955
Guxens, 2011	Activity & Behavior Groups	Breastfeeding	Duration	288	1.06887	1.06078	0.942707
Hamadani, 2010	Chemical Stressor Groups	Toxic Elements	As	849	0.921291	1.03484	0.966335
Hamadani, 2010	Chemical Stressor Groups	Toxic Elements	As	1959	1.30996	1.022	0.97847
Hamadani, 2010	Inherent Characteristic Groups	Anthropometry	Birth Weight	1910	1.13883	1.02296	0.977557
Hamadani, 2010	Inherent Characteristic Groups	Anthropometry	Body Length	1908	1.10517	1.02305	0.977467
Hamadani, 2010	Inherent Characteristic Groups	Anthropometry	Body Length	1873	1.2586	1.02275	0.977752
Hamadani, 2010	Inherent Characteristic Groups	Anthropometry	Head Size	1909	1.10517	1.02305	0.977473
Hamadani, 2010	Inherent Characteristic Groups	Birth Outcomes	Gestational Age	2008	1.10517	1.02246	0.97803
Hamadani, 2010	Maternal Stressor Groups	Maternal Health	BMI	2002	1.08329	1.02254	0.977958
Hamadani, 2010	Maternal Stressor Groups	Socio-Economic	Education	2009	1.2586	1.02196	0.978511
Hamadani, 2010	Maternal Stressor Groups	Socio-Economic	Income	2004	1.09417	1.02251	0.977987
Hamadani, 2010	Maternal Stressor Groups	Socio-Economic	Resources	2005	1.28403	1.02187	0.978598
Hamadani, 2010	Social Stressor Groups	Home/Family Lifestyle	Number of Siblings	2009	0.951229	1.02254	0.977953
Hamadani, 2010-1	Inherent Characteristic Groups	Anthropometry	Birth Weight	1875	1.16183	1.02311	0.977414
Hamadani, 2010-2	Inherent Characteristic Groups	Anthropometry	Birth Weight	1874	1.2586	1.02275	0.977758
Hamadani, 2011	Chemical Stressor Groups	Toxic Elements	As	1945	0.904837	1.02283	0.97768
Hamadani, 2011	Chemical Stressor Groups	Toxic Elements	As	2019	0.895834	1.02238	0.978112
Hamadani, 2011	Chemical Stressor Groups	Toxic Elements	As	2101	0.895834	1.02193	0.978539
Hamadani, 2011	Chemical Stressor Groups	Toxic Elements	As	2010	0.904837	1.02245	0.97804
Han, 2005	Inherent Characteristic Groups	Anthropometry	Sex	915	0.814403	1.03292	0.968129
Han, 2005	Maternal Stressor Groups	Socio-Economic	Education	915	1.13883	1.03336	0.967718
Han, 2005	Maternal Stressor Groups	Socio-Economic	Income	915	1.16183	1.03326	0.967809
Han, 2005	Maternal Stressor Groups	Socio-Economic	Income	915	1.01288	1.03365	0.967449
Han, 2005	Social Stressor Groups	Child Care	Quality of Care	815	1.09911	1.03553	0.965688
Han, 2005	Social Stressor Groups	Child Care	Time in Care	915	1.05971	1.03359	0.9675
Han, 2005	Social Stressor Groups	Home/Family Lifestyle	Marital Status	915	0.938662	1.03358	0.967511
Han, 2005	Social Stressor Groups	Home/Family Lifestyle	Number of Siblings	915	0.924779	1.03354	0.967545
Han, 2005	Social Stressor Groups	Social Interaction	Maternal Sensitivity	915	1.22974	1.03291	0.968139
Han, 2005	Maternal Stressor Groups	Socio-Economic	Employment	501	0.923772	1.04564	0.956356
Han, 2005	Maternal Stressor Groups	Socio-Economic	Employment	828	0.901693	1.03521	0.965984
Han, 2005	Maternal Stressor Groups	Socio-Economic	Employment	657	0.940635	1.03977	0.961751
Han, 2005	Maternal Stressor Groups	Socio-Economic	Employment	585	0.921733	1.04214	0.959562
Han, 2005	Maternal Stressor Groups	Socio-Economic	Employment	501	0.963483	1.04575	0.956251
Harari, 2010	Chemical Stressor Groups	Endocrine Active	Pesticides	49	0.946485	1.15678	0.864465
Harari, 2010	Chemical Stressor Groups	Endocrine Active	Pesticides	61	0.8244	0.641807	1.5581
Harari, 2010	Chemical Stressor Groups	Endocrine Active	Pesticides	81	0.93426	0.75415	1.326
Hinkle, 2012	Inherent Characteristic Groups	Anthropometry	Sex	6900	0.895697	1.01204	0.988104
Hinkle, 2012	Maternal Stressor Groups	Socio-Economic	Income	6850	0.848559	1.01199	0.988151
Hinkle, 2012	Maternal Stressor Groups	Substance Use	Cigarettes	6850	0.973049	1.01215	0.987993
Hinkle, 2012	Social Stressor Groups	Home/Family Lifestyle	Marital Status	6850	1.11396	1.01209	0.988058
Hinkle, 2012	Maternal Stressor Groups	Maternal Health	Age	2600	1.01961	1.01981	0.980576
Hinkle, 2012	Maternal Stressor Groups	Maternal Health	BMI	4350	0.982947	1.01528	0.984951
Hinkle, 2012	Maternal Stressor Groups	Socio-Economic	Education	3450	1.12139	1.01706	0.983224
Hinkle, 2012	Maternal Stressor Groups	Maternal Health	Age	2550	1.08539	1.01994	0.98045
Hinkle, 2012	Maternal Stressor Groups	Maternal Health	BMI	5400	0.990743	1.0137	0.986482
Hinkle, 2012	Maternal Stressor Groups	Socio-Economic	Education	2850	1.1784	1.01866	0.981686
Hinkle, 2012	Maternal Stressor Groups	Maternal Health	Age	2450	1.14319	1.02023	0.98017
Hinkle, 2012	Maternal Stressor Groups	Maternal Health	BMI	4450	0.976969	1.0151	0.985122
Hinkle, 2012	Maternal Stressor Groups	Socio-Economic	Education	3250	1.32591	1.01698	0.983307
Hinkle, 2012	Maternal Stressor Groups	Maternal Health	Age	1850	1.13168	1.02335	0.977181
Hinkle, 2012	Maternal Stressor Groups	Maternal Health	BMI	4250	0.912744	1.0154	0.984837
Hinkle, 2012	Maternal Stressor Groups	Maternal Health	BMI	4350	1.09983	1.01521	0.985017
Hinkle, 2012	Maternal Stressor Groups	Maternal Health	BMI	5400	1.04522	1.01369	0.986495
Hinkle, 2012	Maternal Stressor Groups	Maternal Health	BMI	4450	1.01741	1.0151	0.98512
Hinkle, 2012	Maternal Stressor Groups	Maternal Health	BMI	4250	1.09109	1.0154	0.984832
Horton, 2011	Chemical Stressor Groups	Endocrine Active	Pesticides	99	0.811882	1.1044	0.905466
Horton, 2011	Chemical Stressor Groups	Toxic Gases	ETS	348	1.02891	1.05521	0.94768
Horton, 2011	Inherent Characteristic Groups	Anthropometry	Sex	348	0.841054	1.05438	0.948429
Horton, 2011	Maternal Stressor Groups	Socio-Economic	Education	348	0.91001	1.05498	0.947886
Hu, 2006	Inherent Characteristic Groups	Anthropometry	Birth Weight	146	0.800425	1.08463	0.92197
Hu, 2006	Inherent Characteristic Groups	Anthropometry	Sex	146	1.22563	1.08501	0.921649
Hu, 2006	Maternal Stressor Groups	Maternal Health	Age	146	1.36913	1.08233	0.923935
Hu, 2006	Chemical Stressor Groups	Toxic Elements	Pb	146	0.999156	1.0869	0.920044
Hu, 2006	Chemical Stressor Groups	Toxic Elements	Pb	146	0.741508	1.08277	0.92356
Hu, 2006	Chemical Stressor Groups	Toxic Elements	Pb	146	1.12478	1.08628	0.920576
Hu, 2006	Chemical Stressor Groups	Toxic Elements	Pb	146	1.16147	1.08588	0.920909
Huang, 2012	Maternal Stressor Groups	Maternal Health	BMI	76	0.841138	1.12131	0.891817
Huang, 2012	Inherent Characteristic Groups	Anthropometry	Birth Weight	74	1.03769	1.12499	0.8889
Huang, 2012	Inherent Characteristic Groups	Anthropometry	Body Length	74	1.14454	1.12386	0.889788
Huang, 2012	Inherent Characteristic Groups	Birth Outcomes	Gestational Age	76	1.09308	1.12276	0.890666
Huang, 2012	Maternal Stressor Groups	Maternal Health	Age	76	1.16416	1.12176	0.891458
Huang, 2012	Maternal Stressor Groups	Socio-Economic	Education	76	1.29046	1.11897	0.893683
Jackman, 2012	Activity & Behavior Groups	Sleep	Snoring	97	0.755166	1.10348	0.906223
Jackman, 2012	Activity & Behavior Groups	Sleep	Disordered Breathing	153	0.799635	1.08255	0.923746
Jackman, 2012	Activity & Behavior Groups	Sleep	Disordered Breathing	97	0.755166	1.10348	0.906223
Jackman, 2012	Activity & Behavior Groups	Sleep	Disordered Breathing	69	0.731913	1.12307	0.890415
Jackman, 2012	Activity & Behavior Groups	Sleep	Disordered Breathing	61	0.652092	1.12489	0.888973
Jacobson, 2004	Maternal Stressor Groups	Substance Use	Alcohol (amount)	337	0.942895	1.05606	0.946919
Jacobson, 2004	Maternal Stressor Groups	Substance Use	Alcohol (amount)	337	0.9337	1.05602	0.946952
Jacobson, 2004	Maternal Stressor Groups	Substance Use	Alcohol (amount)	238	1.11494	1.06685	0.937341
Jacobson, 2004	Maternal Stressor Groups	Substance Use	Alcohol (amount)	52	0.880381	1.15058	0.869124
Jacobson, 2004	Maternal Stressor Groups	Substance Use	Alcohol (amount)	172	0.880381	1.07904	0.92675
Jacobson, 2004	Maternal Stressor Groups	Substance Use	Alcohol (amount)	165	1.11494	1.08097	0.925093
Jacobson, 2004	Maternal Stressor Groups	Substance Use	Alcohol (amount)	337	0.961558	1.05611	0.94687
Jacobson, 2004	Maternal Stressor Groups	Substance Use	Alcohol (amount)	99	0.790413	1.10372	0.906027
Jacobson, 2004	Maternal Stressor Groups	Substance Use	Alcohol (amount)	285	0.980591	1.06123	0.942299
Jacobson, 2004	Maternal Stressor Groups	Substance Use	Alcohol (amount)	52	0.760028	1.14567	0.872849
Jacobson, 2004	Maternal Stressor Groups	Substance Use	Alcohol (amount)	172	0.880381	1.07904	0.92675
Jacobson, 2004	Maternal Stressor Groups	Substance Use	Alcohol (amount)	165	0.980591	1.08146	0.924677
Jacobson, 2004	Maternal Stressor Groups	Substance Use	Alcohol (amount)	238	1.15951	1.0665	0.937651
Jacobson, 2004	Maternal Stressor Groups	Substance Use	Alcohol (amount)	99	0.830108	1.1049	0.905056
Jacobson, 2004	Maternal Stressor Groups	Substance Use	Alcohol (amount)	285	1.06162	1.06113	0.942389
Jacobson, 2008	Activity & Behavior Groups	Breastfeeding	LC-PUFAs	80	1.31706	1.11499	0.896866
Jacobson, 2008	Activity & Behavior Groups	Breastfeeding	LC-PUFAs	76	1.10407	1.12263	0.890763
Jedrychowski, 2006	Chemical Stressor Groups	Toxic Elements	Hg	220	1.38762	1.06608	0.938013
Jedrychowski, 2006	Chemical Stressor Groups	Toxic Elements	Hg	231	1.30703	1.06574	0.938316
Jedrychowski, 2009	Chemical Stressor Groups	Toxic Gases	ETS	457	0.885325	1.04763	0.954534
Jedrychowski, 2009	Inherent Characteristic Groups	Anthropometry	Sex	384	0.92895	1.05235	0.950255
Jedrychowski, 2009	Inherent Characteristic Groups	Anthropometry	Sex	384	1.24695	1.05117	0.951322
Jedrychowski, 2009	Maternal Stressor Groups	Socio-Economic	Education	158	1.05075	1.08325	0.923148
Jedrychowski, 2009	Maternal Stressor Groups	Socio-Economic	Education	342	1.22434	1.05455	0.948276
Jedrychowski, 2011	Inherent Characteristic Groups	Anthropometry	Sex	277	1.05633	1.06206	0.941565
Jedrychowski, 2011	Maternal Stressor Groups	Socio-Economic	Education	277	1.2001	1.06108	0.942433
Jedrychowski, 2011	Activity & Behavior Groups	Breastfeeding	Duration	277	1.03066	1.06213	0.941506
Jedrychowski, 2011	Activity & Behavior Groups	Breastfeeding	Duration	277	1.15998	1.06145	0.942109
Jedrychowski, 2012	Inherent Characteristic Groups	Anthropometry	Sex	468	1.21446	1.04649	0.955576
Jedrychowski, 2012	Maternal Stressor Groups	Socio-Economic	Education	425	1.24608	1.04857	0.953677
Jedrychowski, 2012	Activity & Behavior Groups	Breastfeeding	Duration	142	1.10503	1.08773	0.919346
Jedrychowski, 2012	Activity & Behavior Groups	Breastfeeding	Duration	173	1.22789	1.07771	0.927889
Jedrychowski, 2012	Activity & Behavior Groups	Breastfeeding	Duration	182	1.23644	1.07556	0.929752
Jedrychowski, 2012	Activity & Behavior Groups	Breastfeeding	Duration	307	1.1982	1.05793	0.94524
Jedrychowski, 2012	Activity & Behavior Groups	Breastfeeding	Duration	307	1.10657	1.05862	0.944627
Jedrychowski, 2012	Activity & Behavior Groups	Breastfeeding	Duration	239	1.15986	1.06635	0.937781
Jedrychowski, 2012	Activity & Behavior Groups	Breastfeeding	Duration	264	1.19997	1.06263	0.941063
Jedrychowski, 2012	Activity & Behavior Groups	Breastfeeding	Duration	273	1.29888	1.06038	0.943054
Julvez, 2007	Maternal Stressor Groups	Substance Use	Cigarettes	420	0.925334	1.04997	0.952406
Julvez, 2007	Maternal Stressor Groups	Substance Use	Cigarettes	420	0.983635	1.05012	0.952272
Julvez, 2009	Activity & Behavior Groups	Diet	Folic Acid	392	1.09253	1.05173	0.950813
Julvez, 2013	Maternal Stressor Groups	Maternal Health	Thyroid Health	1717	0.834519	1.02403	0.976531
Julvez, 2013	Maternal Stressor Groups	Maternal Health	Thyroid Health	1674	0.917686	1.02466	0.975929
Kaemingk, 2003	Activity & Behavior Groups	Sleep	Disordered Breathing	149	0.897969	1.08546	0.921272
Kaemingk, 2003	Activity & Behavior Groups	Sleep	Disordered Breathing	149	0.852144	1.08482	0.92181
Kaemingk, 2003	Activity & Behavior Groups	Sleep	Disordered Breathing	145	0.869358	1.08633	0.920535
Kaemingk, 2003	Activity & Behavior Groups	Sleep	Disordered Breathing	145	0.852144	1.08605	0.920768
Kesmodel, 2012	Maternal Stressor Groups	Substance Use	Alcohol (amount)	1433	1.01654	1.02678	0.973915
Kesmodel, 2012	Maternal Stressor Groups	Substance Use	Alcohol (binging)	1628	1.00572	1.02511	0.975506
Kesmodel, 2012	Maternal Stressor Groups	Substance Use	Alcohol (amount)	933	0.987973	1.03331	0.96776
Kesmodel, 2012	Maternal Stressor Groups	Substance Use	Alcohol (binging)	1617	1.0014	1.0252	0.975423
Kesmodel, 2012	Maternal Stressor Groups	Substance Use	Alcohol (amount)	778	0.86459	1.03615	0.965107
Kesmodel, 2012	Maternal Stressor Groups	Substance Use	Alcohol (binging)	1617	0.935752	1.02514	0.975477
Kesmodel, 2012	Maternal Stressor Groups	Substance Use	Alcohol (binging)	1278	0.980395	1.02838	0.972399
Kesmodel, 2012	Maternal Stressor Groups	Substance Use	Alcohol (binging)	1278	0.960253	1.02837	0.972416
Kesmodel, 2012	Maternal Stressor Groups	Substance Use	Alcohol (binging)	720	1.04019	1.03799	0.963396
Kesmodel, 2012	Maternal Stressor Groups	Substance Use	Alcohol (binging)	720	0.881986	1.03772	0.963653
Kesmodel, 2012	Maternal Stressor Groups	Substance Use	Alcohol (binging)	610	1.05739	1.04132	0.960317
Kesmodel, 2012	Maternal Stressor Groups	Substance Use	Alcohol (binging)	610	0.872912	1.041	0.960617
Kilbride, 2003	Inherent Characteristic Groups	Anthropometry	Birth Weight	50	1.26144	1.15072	0.869019
Kim, 2009	Chemical Stressor Groups	Toxic Elements	Mn	279	0.892544	1.06151	0.942052
Kim, 2009	Chemical Stressor Groups	Toxic Elements	Pb	279	0.838283	0.749859	1.33358
Kim, 2009	Chemical Stressor Groups	Toxic Gases	ETS	261	0.911558	1.06382	0.940005
Kim, 2009	Inherent Characteristic Groups	Anthropometry	Birth Weight	261	1.18246	1.06317	0.94058
Kim, 2009	Inherent Characteristic Groups	Anthropometry	Sex	261	0.950184	1.06402	0.93983
Kim, 2009	Maternal Stressor Groups	Maternal Health	Age	261	0.990248	1.0641	0.939757
Kim, 2009	Maternal Stressor Groups	Socio-Economic	Education	261	1.19411	1.06306	0.940681
Kim, 2009	Maternal Stressor Groups	Socio-Economic	Income	261	0.971028	1.06408	0.939779
Kim, 2009	Maternal Stressor Groups	Substance Use	Cigarettes	261	0.920259	1.06388	0.939956
Koenen, 2003	Social Stressor Groups	Social Interaction	Childhood Trauma	2218	0.83527	1.02112	0.979321
Koenen, 2003	Social Stressor Groups	Social Interaction	Childhood Trauma	1590	0.980199	1.02541	0.975223
Koenen, 2003	Social Stressor Groups	Social Interaction	Childhood Trauma	1606	0.887808	1.0251	0.975513
Koenen, 2003	Social Stressor Groups	Social Interaction	Childhood Trauma	1582	0.811395	1.02491	0.975698
Koenen, 2003	Social Stressor Groups	Social Interaction	Childhood Trauma	1112	0.904755	1.03031	0.970577
Kohler, 2009	Activity & Behavior Groups	Sleep	Snoring	92	0.656476	1.10034	0.90881
Kolobe, 2004	Inherent Characteristic Groups	Birth Outcomes	Gestational Age	62	1.30421	1.13254	0.882971
Kolobe, 2004	Maternal Stressor Groups	Socio-Economic	Education	62	1.28117	1.13323	0.882432
Kolobe, 2004	Social Stressor Groups	Social Interaction	Parent/Child Interaction	62	1.25408	1.134	0.881838
Kolobe, 2004	Social Stressor Groups	Social Interaction	Parent/Child Interaction	62	1.43333	1.128	0.886527
Kolobe, 2004	Social Stressor Groups	Social Interaction	Parent/Child Interaction	62	1.01005	1.1378	0.878892
Kolobe, 2004	Social Stressor Groups	Social Interaction	Parent/Child Interaction	62	1.35635	1.13084	0.884302
Kolobe, 2004	Maternal Stressor Groups	Socio-Economic	Language	39	0.667721	1.16229	0.860369
Kolobe, 2004	Maternal Stressor Groups	Socio-Economic	Language	35	0.831903	1.18661	0.842734
Koutra, 2012	Inherent Characteristic Groups	Anthropometry	Sex	605	1.11561	1.04131	0.96033
Koutra, 2012	Inherent Characteristic Groups	Birth Outcomes	Delivery Method	602	0.959984	1.04163	0.96003
Koutra, 2012	Inherent Characteristic Groups	Birth Outcomes	Multiple Births	605	0.814892	1.04067	0.960923
Koutra, 2012	Inherent Characteristic Groups	Birth Outcomes	Parity	567	0.855079	1.04243	0.9593
Koutra, 2012	Inherent Characteristic Groups	Birth Outcomes	Preterm	605	0.933599	0.862856	1.15894
Koutra, 2012	Inherent Characteristic Groups	Child Health	Medical History	575	0.98334	1.04265	0.959091
Koutra, 2012	Maternal Stressor Groups	Socio-Economic	Employment	604	1.19229	1.04094	0.960673
Koutra, 2012	Maternal Stressor Groups	Socio-Economic	Income	603	1.07428	1.04153	0.960131
Koutra, 2012	Social Stressor Groups	Home/Family Lifestyle	Number of Siblings	567	0.90683	1.04276	0.958996
Koutra, 2012	Maternal Stressor Groups	Maternal Health	Age	308	1.08041	1.05865	0.944599
Koutra, 2012	Maternal Stressor Groups	Socio-Economic	Education	364	1.12885	1.05356	0.949166
Koutra, 2012	Maternal Stressor Groups	Substance Use	Cigarettes	461	0.955221	1.04773	0.954443
Koutra, 2012	Maternal Stressor Groups	Maternal Health	Age	293	1.07765	1.0602	0.943219
Koutra, 2012	Maternal Stressor Groups	Socio-Economic	Education	315	1.3189	1.05582	0.947134
Koutra, 2012	Maternal Stressor Groups	Substance Use	Cigarettes	471	0.961113	1.04722	0.954909
Koutra, 2012	Maternal Stressor Groups	Maternal Health	Age	25	1.2872	1.22355	0.817291
Lanphear, 2005	Inherent Characteristic Groups	Anthropometry	Birth Weight	1333	1.55708	1.02488	0.975723
Lanphear, 2005	Inherent Characteristic Groups	Anthropometry	Sex	1333	1.03448	1.02777	0.972977
Lanphear, 2005	Maternal Stressor Groups	Maternal Health	Age	1333	1.19717	1.02733	0.973398
Lanphear, 2005	Maternal Stressor Groups	Substance Use	Alcohol (amount)	1313	1.17571	1.02763	0.973114
Lanphear, 2005	Maternal Stressor Groups	Substance Use	Cigarettes	1329	0.875161	1.02758	0.973161
Lanphear, 2005	Social Stressor Groups	Home/Family Lifestyle	Marital Status	1332	1.25225	1.02708	0.973636
Lanphear, 2005	Chemical Stressor Groups	Toxic Elements	Pb	837	1.39348	1.03318	0.967881
Lanphear, 2005	Inherent Characteristic Groups	Birth Outcomes	Gestational Age	1215	1.1986	1.02864	0.972158
Lanphear, 2005	Inherent Characteristic Groups	Birth Outcomes	Parity	886	0.924364	1.0341	0.967026
Lanphear, 2005	Maternal Stressor Groups	Socio-Economic	Education	1107	1.0184	1.03053	0.97037
Lanphear, 2005	Chemical Stressor Groups	Toxic Elements	Pb	772	1.95276	1.02714	0.973578
Lanphear, 2005	Inherent Characteristic Groups	Birth Outcomes	Gestational Age	259	1.34977	1.06131	0.94223
Lanphear, 2005	Inherent Characteristic Groups	Birth Outcomes	Parity	925	0.832317	1.03289	0.968162
Lanphear, 2005	Maternal Stressor Groups	Socio-Economic	Education	936	1.38822	1.03139	0.969562
Larroque, 2008	Inherent Characteristic Groups	Birth Outcomes	Preterm	1854	0.7448	0.720613	1.38771
Larroque, 2008	Inherent Characteristic Groups	Birth Outcomes	Preterm	368	0.718035	1.05056	0.951876
Larroque, 2008	Inherent Characteristic Groups	Birth Outcomes	Preterm	377	0.721853	1.05003	0.952353
Larroque, 2008	Inherent Characteristic Groups	Birth Outcomes	Preterm	438	0.708428	1.04598	0.956039
Larroque, 2008	Inherent Characteristic Groups	Birth Outcomes	Preterm	470	0.687571	1.04379	0.958046
Larroque, 2008	Inherent Characteristic Groups	Birth Outcomes	Preterm	487	0.730485	1.04405	0.957806
Larroque, 2008	Inherent Characteristic Groups	Birth Outcomes	Preterm	572	0.72679	1.04049	0.961082
Larroque, 2008	Inherent Characteristic Groups	Birth Outcomes	Preterm	639	0.706727	1.03786	0.963524
Larroque, 2008	Inherent Characteristic Groups	Birth Outcomes	Preterm	743	0.783038	1.03626	0.965007
Laslo-Baker, 2004	Chemical Stressor Groups	Endocrine Active	Others	64	0.889052	1.13	0.884956
Lee, 2011	Chemical Stressor Groups	Toxic Gases	ETS	414	0.889407	1.05014	0.952251
Lee, 2011	Chemical Stressor Groups	Toxic Gases	ETS	327	1.01579	1.05703	0.946047
Lee, 2011	Inherent Characteristic Groups	Anthropometry	Sex	414	1.06088	1.05041	0.952009
Lee, 2011	Inherent Characteristic Groups	Birth Outcomes	Parity	363	0.908555	1.05379	0.94896
Lee, 2011	Maternal Stressor Groups	Socio-Economic	Education	165	1.03645	1.08142	0.924709
Lee, 2011	Inherent Characteristic Groups	Birth Outcomes	Parity	256	0.915669	1.0645	0.939412
Lee, 2011	Maternal Stressor Groups	Socio-Economic	Education	341	0.954469	1.05575	0.947192
Lewis, 2004	Maternal Stressor Groups	Substance Use	Cocaine	361	0.622881	1.04759	0.954575
Lewis, 2012	Inherent Characteristic Groups	Child Health	Genetics	3457	0.958012	1.01714	0.983146
Lewis, 2012	Inherent Characteristic Groups	Child Health	Genetics	2368	0.937757	1.02073	0.979693
Lewis, 2012	Inherent Characteristic Groups	Child Health	Genetics	2310	0.93737	1.02099	0.979443
Lewis, 2012	Inherent Characteristic Groups	Child Health	Genetics	1621	0.906142	1.02504	0.975571
Lewis, 2012	Inherent Characteristic Groups	Child Health	Genetics	1147	1.0124	1.02999	0.970882
Lewis, 2012	Inherent Characteristic Groups	Child Health	Genetics	747	1.00281	1.03732	0.964026
Li, 2004	Inherent Characteristic Groups	Anthropometry	Sex	122	1.18868	1.09408	0.914011
Li, 2004	Maternal Stressor Groups	Socio-Economic	Technology Access	91	1.28294	1.10811	0.902437
Li, 2004	Maternal Stressor Groups	Socio-Economic	Technology Access	52	1.51738	1.13717	0.879378
Li, 2004	Maternal Stressor Groups	Socio-Economic	Technology Access	66	0.92927	1.13277	0.882794
Li, 2004	Maternal Stressor Groups	Socio-Economic	Technology Access	50	1.02021	1.15524	0.865621
Li,2010	Maternal Stressor Groups	Maternal Health	Thyroid Health	102	0.712543	1.09865	0.910208
Li,2010	Maternal Stressor Groups	Maternal Health	Thyroid Health	54	0.699086	1.13824	0.878548
Li,2010	Maternal Stressor Groups	Maternal Health	Thyroid Health	102	1.55835	1.09376	0.914278
Li,2010	Maternal Stressor Groups	Maternal Health	Thyroid Health	54	1.78991	1.11935	0.893372
Li,2010	Maternal Stressor Groups	Maternal Health	Thyroid Health	57	0.687128	1.13313	0.882508
Li,2010	Maternal Stressor Groups	Maternal Health	Thyroid Health	57	1.74238	1.11867	0.893916
Llop, 2012	Activity & Behavior Groups	Breastfeeding	Yes/No	1644	0.982071	1.02498	0.975628
Llop, 2012	Chemical Stressor Groups	Toxic Gases	ETS	1645	0.976337	1.02497	0.975638
Llop, 2012	Inherent Characteristic Groups	Anthropometry	Birth Weight	1680	0.87871	1.0245	0.976084
Llop, 2012	Inherent Characteristic Groups	Anthropometry	Sex	1683	0.880822	1.02449	0.976097
Llop, 2012	Inherent Characteristic Groups	Birth Outcomes	Delivery Method	1665	0.95705	1.0248	0.975799
Llop, 2012	Inherent Characteristic Groups	Birth Outcomes	Preterm	1670	0.750062	1.02373	0.976822
Llop, 2012	Maternal Stressor Groups	Socio-Economic	Employment	1683	1.03541	1.02467	0.975919
Llop, 2012	Maternal Stressor Groups	Substance Use	Cigarettes	1655	0.99492	1.0249	0.975704
Llop, 2012	Maternal Stressor Groups	Substance Use	Cigarettes	1589	0.996606	1.02542	0.97521
Llop, 2012	Social Stressor Groups	Child Care	Attendance	1590	0.985423	1.02541	0.975221
Llop, 2012	Activity & Behavior Groups	Breastfeeding	Duration	633	0.951991	1.04056	0.961019
Llop, 2012	Inherent Characteristic Groups	Birth Outcomes	Parity	1573	0.961943	1.02553	0.975104
Llop, 2012	Maternal Stressor Groups	Maternal Health	BMI	1247	1.10473	1.0286	0.972194
Llop, 2012	Maternal Stressor Groups	Socio-Economic	Education	1062	1.05454	1.03115	0.969794
Llop, 2012	Social Stressor Groups	Home/Family Lifestyle	Number of Siblings	1525	0.95169	1.02592	0.974732
Llop, 2012	Activity & Behavior Groups	Breastfeeding	Duration	495	0.930903	1.04595	0.956072
Llop, 2012	Inherent Characteristic Groups	Birth Outcomes	Parity	1073	0.919799	1.03092	0.970009
Llop, 2012	Maternal Stressor Groups	Maternal Health	BMI	1500	0.960309	1.02615	0.974514
Llop, 2012	Maternal Stressor Groups	Socio-Economic	Education	989	1.06705	1.03227	0.968736
Llop, 2012	Social Stressor Groups	Home/Family Lifestyle	Number of Siblings	1010	0.961747	1.03197	0.969017
Llop, 2012	Activity & Behavior Groups	Breastfeeding	Duration	998	1.0022	1.03219	0.968811
Llop, 2012	Maternal Stressor Groups	Maternal Health	BMI	1296	0.862949	1.02788	0.972879
Llop, 2012	Social Stressor Groups	Home/Family Lifestyle	Caregiver relationship	1683	1.08872	1.0246	0.975991
Llop, 2012	Social Stressor Groups	Home/Family Lifestyle	Caregiver relationship	1683	1.01106	1.02469	0.975906
Loman, 2009	Social Stressor Groups	Home/Family Lifestyle	Caregiver relationship	267	0.678209	1.05824	0.944963
Loman, 2009	Social Stressor Groups	Home/Family Lifestyle	Caregiver relationship	158	0.624656	1.0732	0.931791
Loman, 2009	Social Stressor Groups	Home/Family Lifestyle	Caregiver relationship	178	0.777884	1.07569	0.929637
Lovasi, 2011	Chemical Stressor Groups	Endocrine Active	Pesticides	266	0.763914	1.06106	0.94245
Lovasi, 2011	Maternal Stressor Groups	Socio-Economic	Income	266	0.870373	1.06285	0.940871
Lovasi, 2011	Maternal Stressor Groups	Socio-Economic	Language	266	0.975798	1.06346	0.940327
Lowe, 2010	Inherent Characteristic Groups	Anthropometry	Birth Weight	54	1.65004	1.12753	0.886892
Lowe, 2010	Inherent Characteristic Groups	Anthropometry	Birth Weight	94	0.746534	1.10484	0.905106
Lowe, 2010	Inherent Characteristic Groups	Anthropometry	Birth Weight	40	1.40495	1.16481	0.85851
Lowe, 2010	Social Stressor Groups	Social Interaction	Maternal Sensitivity	40	1.36343	1.16676	0.857075
Lowe, 2010	Inherent Characteristic Groups	Anthropometry	Birth Weight	54	1.40495	1.1393	0.877732
Lowe, 2010	Social Stressor Groups	Social Interaction	Maternal Sensitivity	54	1.17351	1.1467	0.872067
Lugo-Gil, 2008	Inherent Characteristic Groups	Anthropometry	Birth Weight	1485	0.913931	1.0262	0.974469
Lugo-Gil, 2008	Maternal Stressor Groups	Maternal Health	Age	1485	0.951229	1.02627	0.974398
Lugo-Gil, 2008	Maternal Stressor Groups	Socio-Economic	Education	1485	1.23368	1.02571	0.974931
Lugo-Gil, 2008	Maternal Stressor Groups	Socio-Economic	Language	1485	0.951229	1.02627	0.974398
Lugo-Gil, 2008	Social Stressor Groups	Social Interaction	Parent/Child Interaction	1485	1.47698	1.0242	0.976372
Lugo-Gil, 2008	Social Stressor Groups	Social Interaction	Parent/Child Interaction	2089	1.2504	1.02157	0.97889
Lugo-Gil, 2008	Maternal Stressor Groups	Socio-Economic	Income	1485	1.17351	1.02596	0.974693
Lugo-Gil, 2008	Social Stressor Groups	Home/Family Lifestyle	Family Stability	1485	1.07251	1.02624	0.974429
Lugo-Gil, 2008	Maternal Stressor Groups	Socio-Economic	Income	1485	1.16183	1.02601	0.974653
Lugo-Gil, 2008	Social Stressor Groups	Home/Family Lifestyle	Family Stability	1485	1.04081	1.02629	0.974387
Lugo-Gil, 2008	Maternal Stressor Groups	Socio-Economic	Income	1485	1.15027	1.02605	0.974616
Lugo-Gil, 2008	Social Stressor Groups	Home/Family Lifestyle	Family Stability	1485	1.07251	1.02624	0.974429
Marlow, 2005	Inherent Characteristic Groups	Birth Outcomes	Preterm	359	0.564162	1.04435	0.957531
Marlow, 2005	Inherent Characteristic Groups	Anthropometry	Sex	160	1.01694	1.08279	0.923537
Marlow, 2005	Inherent Characteristic Groups	Anthropometry	Sex	160	1.06142	1.08265	0.923657
Mendez, 2009	Activity & Behavior Groups	Diet	Fish Intake	322	1.02345	1.05748	0.945646
Mendez, 2009	Activity & Behavior Groups	Diet	Fish Intake	243	1.14349	1.06592	0.938161
Mendez, 2009	Activity & Behavior Groups	Diet	Fish Intake	213	0.951264	1.07118	0.933554
Menezes-Filho, 2011	Chemical Stressor Groups	Toxic Elements	Mn	82	1.07681	1.11795	0.894494
Menezes-Filho, 2011	Chemical Stressor Groups	Toxic Elements	Mn	83	0.79952	1.11438	0.897364
Menezes-Filho, 2011	Chemical Stressor Groups	Toxic Elements	Pb	70	0.878095	0.701763	1.42498
Menezes-Filho, 2011	Inherent Characteristic Groups	Anthropometry	Sex	83	0.981833	1.1175	0.894856
Menezes-Filho, 2011	Inherent Characteristic Groups	Child Health	Iron Deficiency	58	1.00803	1.14297	0.874917
Menezes-Filho, 2011	Maternal Stressor Groups	Socio-Economic	Education	82	1.34986	1.11255	0.898837
Menezes-Filho, 2011	Maternal Stressor Groups	Socio-Economic	Income	83	1.26112	1.11414	0.897556
Messinger, 2004	Maternal Stressor Groups	Substance Use	Other Narcotics	996	1.0088	1.03223	0.968781
Miano, 2011	Activity & Behavior Groups	Sleep	Snoring	73	0.547688	1.09939	0.909592
Miano, 2011	Activity & Behavior Groups	Sleep	Disordered Breathing	73	0.547688	1.09939	0.909592
Miano, 2011	Activity & Behavior Groups	Sleep	Disordered Breathing	91	0.55706	1.08977	0.917628
Min, 2009	Chemical Stressor Groups	Toxic Elements	Pb	278	0.85778	1.06128	0.942254
Min, 2009	Chemical Stressor Groups	Toxic Elements	Pb	226	0.921354	0.810449	1.23388
Min, 2009	Chemical Stressor Groups	Toxic Elements	Pb	364	0.901856	1.05367	0.949065
Min, 2009	Chemical Stressor Groups	Toxic Elements	Pb	365	1.01471	1.05388	0.948873
Min, 2009	Chemical Stressor Groups	Toxic Elements	Pb	455	0.866927	1.0476	0.954562
Morales, 2009	Inherent Characteristic Groups	Child Health	Genetics	384	1.00247	1.0525	0.950123
Morales, 2009	Inherent Characteristic Groups	Child Health	Genetics	384	0.984454	1.05249	0.950128
Morales, 2011	Inherent Characteristic Groups	Child Health	Genetics	273	1.09182	1.06238	0.941284
Morales, 2011	Inherent Characteristic Groups	Child Health	Genetics	263	0.965294	1.06381	0.940015
Morales, 2011	Inherent Characteristic Groups	Child Health	Genetics	340	0.990698	1.0559	0.947062
Morales, 2011	Inherent Characteristic Groups	Child Health	Genetics	367	0.947906	1.05366	0.949075
Morrow, 2006	Maternal Stressor Groups	Substance Use	Cocaine	409	0.95642	1.05077	0.951687
Morrow, 2006	Maternal Stressor Groups	Substance Use	Cocaine	409	1.00927	1.05081	0.951642
Munck, 2010	Inherent Characteristic Groups	Anthropometry	Birth Weight	374	0.777322	1.05146	0.951062
Munck, 2012	Inherent Characteristic Groups	Anthropometry	Birth Weight	292	1.57548	1.0537	0.94904
Murcia, 2011	Inherent Characteristic Groups	Anthropometry	Fetal Growth	690	0.907782	1.03867	0.962765
Murcia, 2011	Inherent Characteristic Groups	Anthropometry	Sex	691	1.13492	1.03851	0.962915
Murcia, 2011	Maternal Stressor Groups	Maternal Health	Thyroid Health	691	0.981884	1.03883	0.962626
Murcia, 2011	Maternal Stressor Groups	Maternal Health	Thyroid Health	643	0.96336	1.04026	0.961299
Murcia, 2011	Maternal Stressor Groups	Maternal Health	Thyroid Health	0	1	0.612245	1.63333
Murcia, 2011	Maternal Stressor Groups	Socio-Economic	Employment	685	1.00984	1.039	0.962461
Murcia, 2011	Maternal Stressor Groups	Substance Use	Cigarettes	687	1.02295	1.03894	0.962522
Murcia, 2011	Social Stressor Groups	Child Care	Attendance	686	0.942183	1.03891	0.962551
Murcia, 2011	Social Stressor Groups	Home/Family Lifestyle	Family Stability	673	0.991903	1.03898	0.962487
Murcia, 2011	Activity & Behavior Groups	Breastfeeding	Duration	290	0.96699	1.06066	0.942808
Murcia, 2011	Maternal Stressor Groups	Socio-Economic	Education	516	0.968351	1.04507	0.956872
Murcia, 2011	Activity & Behavior Groups	Breastfeeding	Duration	248	1.03389	1.0658	0.938266
Murcia, 2011	Maternal Stressor Groups	Socio-Economic	Education	392	0.964376	1.05191	0.950655
Murcia, 2011	Activity & Behavior Groups	Breastfeeding	Duration	449	1.01561	1.04843	0.953808
Murcia, 2011	Activity & Behavior Groups	Breastfeeding	Duration	549	1.01892	1.04368	0.958151
Nair, 2008	Inherent Characteristic Groups	Anthropometry	Birth Weight	173	1.09417	1.07914	0.926666
Nair, 2008	Inherent Characteristic Groups	Anthropometry	Sex	173	0.837161	1.07816	0.927508
Nair, 2008	Maternal Stressor Groups	Maternal Health	Mental Health	173	0.878095	1.07877	0.92698
Nair, 2008	Maternal Stressor Groups	Socio-Economic	Education	173	1.1275	1.07888	0.926891
Nair, 2008	Maternal Stressor Groups	Socio-Economic	Employment	173	1.1853	1.07827	0.927411
Nair, 2008	Maternal Stressor Groups	Socio-Economic	Income	173	0.843665	1.07827	0.927411
Nair, 2008	Maternal Stressor Groups	Substance Use	Alcohol (amount)	173	0.980199	1.07946	0.926393
Nair, 2008	Maternal Stressor Groups	Substance Use	Cigarettes	173	0.852144	1.07841	0.927292
Nair, 2008	Social Stressor Groups	Home/Family Lifestyle	Caregiver relationship	173	1.20925	1.07797	0.92767
Nair, 2008	Social Stressor Groups	Home/Family Lifestyle	Family Stability	173	0.794534	1.07726	0.92828
Nair, 2008	Maternal Stressor Groups	Substance Use	Cocaine	173	0.860708	1.07854	0.927181
Nair, 2008	Maternal Stressor Groups	Substance Use	Cocaine	173	0.913931	1.07914	0.926666
Nakajima, 2006	Activity & Behavior Groups	Breastfeeding	Duration	134	1.05231	1.09082	0.916745
Nakajima, 2006	Inherent Characteristic Groups	Anthropometry	Birth Weight	134	1.10849	1.09043	0.917066
Nakajima, 2006	Inherent Characteristic Groups	Anthropometry	Body Length	134	1.05971	1.09078	0.916776
Nakajima, 2006	Inherent Characteristic Groups	Anthropometry	Head Size	134	1.07358	1.0907	0.916843
Nakajima, 2006	Inherent Characteristic Groups	Anthropometry	Sex	134	0.957855	1.09085	0.916716
Nakajima, 2006	Inherent Characteristic Groups	Birth Outcomes	Gestational Age	134	1.19483	1.08942	0.917916
Nakajima, 2006	Inherent Characteristic Groups	Birth Outcomes	Parity	134	1.08031	1.09066	0.91688
Nakajima, 2006	Maternal Stressor Groups	Maternal Health	Age	134	1.04289	1.09086	0.916712
Nakajima, 2006	Maternal Stressor Groups	Socio-Economic	Education	134	0.95866	1.09085	0.916713
Nakajima, 2006	Maternal Stressor Groups	Socio-Economic	Employment	134	1.15069	1.09	0.917432
Nakajima, 2006	Maternal Stressor Groups	Socio-Economic	Income	134	1.06068	1.09077	0.91678
Nakajima, 2006	Maternal Stressor Groups	Substance Use	Cigarettes	134	0.9375	1.09074	0.916808
Nakajima, 2006	Activity & Behavior Groups	Diet	Fish Intake	134	1.05276	1.09081	0.916747
Nakajima, 2006	Maternal Stressor Groups	Substance Use	Alcohol (amount)	134	0.951229	1.09082	0.916741
Nakajima, 2006	Activity & Behavior Groups	Diet	Fish Intake	134	0.894562	1.09035	0.917138
Nakajima, 2006	Maternal Stressor Groups	Substance Use	Alcohol (amount)	134	1.14683	1.09004	0.917394
Nelson, 2004	Inherent Characteristic Groups	Child Health	Iron Deficiency	274	0.787887	1.06065	0.942815
Nelson, 2005	Inherent Characteristic Groups	Child Health	Iron Deficiency	274	0.659944	1.0567	0.946344
Nepomnyaschy, 2012	Inherent Characteristic Groups	Birth Outcomes	Preterm	5450	0.985111	0.959317	1.04241
Nulman, 2004	Maternal Stressor Groups	Substance Use	Alcohol (binging)	44	0.871974	1.16515	0.85826
Nulman, 2004	Maternal Stressor Groups	Substance Use	Alcohol (binging)	52	0.927363	1.15145	0.868473
Nulman, 2012	Maternal Stressor Groups	Maternal Health	Mental Health	240	0.818121	1.06556	0.938473
O'Callaghan, 2007	Maternal Stressor Groups	Substance Use	Alcohol (amount)	3104	0.971327	1.01811	0.982213
O'Callaghan, 2007	Maternal Stressor Groups	Substance Use	Alcohol (binging)	3217	0.927082	1.01774	0.982568
O'Callaghan, 2007	Maternal Stressor Groups	Substance Use	Alcohol (amount)	2121	1.08199	1.02189	0.978577
O'Callaghan, 2007	Maternal Stressor Groups	Substance Use	Alcohol (amount)	2067	0.956807	1.02223	0.978255
O'Callaghan, 2007	Maternal Stressor Groups	Substance Use	Alcohol (amount)	2067	1.07476	1.02219	0.97829
O'Callaghan, 2007	Maternal Stressor Groups	Substance Use	Alcohol (amount)	3104	1.03045	1.01811	0.982213
O'Callaghan, 2007	Maternal Stressor Groups	Substance Use	Alcohol (binging)	3138	1.07374	1.01797	0.982346
O'Callaghan, 2007	Maternal Stressor Groups	Substance Use	Alcohol (amount)	1626	0.95736	1.0251	0.975514
O'Callaghan, 2007	Maternal Stressor Groups	Substance Use	Alcohol (binging)	3138	0.9337	1.01797	0.982343
O'Callaghan, 2007	Maternal Stressor Groups	Substance Use	Alcohol (amount)	1626	1.09308	1.02502	0.975587
O'Callaghan, 2007	Maternal Stressor Groups	Substance Use	Alcohol (binging)	2654	1.00899	1.01961	0.98077
O'Callaghan, 2007	Maternal Stressor Groups	Substance Use	Alcohol (amount)	1581	0.981062	1.02548	0.975153
O'Callaghan, 2007	Maternal Stressor Groups	Substance Use	Alcohol (binging)	2654	0.943933	1.01958	0.980801
O'Callaghan, 2007	Maternal Stressor Groups	Substance Use	Alcohol (amount)	1581	1.03128	1.02547	0.97516
O'Callaghan, 2007	Maternal Stressor Groups	Substance Use	Alcohol (amount)	3067	0.911066	1.01815	0.982176
O'Callaghan, 2007	Maternal Stressor Groups	Substance Use	Alcohol (amount)	3067	1.0558	1.0182	0.982126
O'Callaghan, 2007	Maternal Stressor Groups	Substance Use	Alcohol (amount)	2121	0.940466	1.02192	0.978551
Odd, 2009	Inherent Characteristic Groups	Child Health	Medical History	5861	1.06379	1.01312	0.987045
Odd, 2009	Inherent Characteristic Groups	Child Health	Medical History	5487	1.05709	1.01357	0.986609
Odd, 2009	Inherent Characteristic Groups	Child Health	Medical History	5887	1.07904	1.01308	0.987086
Orchinik, 2011	Inherent Characteristic Groups	Anthropometry	Birth Weight	252	1.48552	1.0598	0.943573
Park, 2009	Inherent Characteristic Groups	Anthropometry	Sex	147	1.39487	1.08146	0.924676
Park, 2010	Inherent Characteristic Groups	Anthropometry	Sex	760	1.1623	1.03656	0.964729
Pears, 2005	Social Stressor Groups	Home/Family Lifestyle	Caregiver relationship	153	0.723117	1.08002	0.925905
Perera, 2006	Chemical Stressor Groups	Toxic Gases	PAH	181	2.89	1.10338	0.906304
Perera, 2007	Chemical Stressor Groups	Toxic Gases	ETS	98	0.895118	1.10676	0.903541
Perera, 2007	Maternal Stressor Groups	Socio-Economic	Resources	98	0.663518	1.09755	0.91112
Perera, 2007	Social Stressor Groups	Home/Family Lifestyle	Marital Status	99	1.2902	1.10317	0.906483
Perera, 2009	Chemical Stressor Groups	Toxic Gases	ETS	249	1.11782	1.06527	0.938725
Perera, 2009	Chemical Stressor Groups	Toxic Gases	PAH	249	1.20273	1.06453	0.93938
Perera, 2009	Chemical Stressor Groups	Toxic Gases	PAH	249	0.842316	1.06469	0.93924
Perera, 2009	Inherent Characteristic Groups	Anthropometry	Sex	249	1.19782	1.06458	0.939335
Perera, 2009	Maternal Stressor Groups	Socio-Economic	Education	249	1.26254	1.06383	0.94
Pilsner, 2010	Activity & Behavior Groups	Diet	Folic Acid	255	1.03531	1.06485	0.939102
Pilsner, 2010	Inherent Characteristic Groups	Birth Outcomes	Gestational Age	255	1.13322	1.06436	0.93953
Pilsner, 2010	Inherent Characteristic Groups	Child Health	Genetics	255	0.990481	1.06488	0.939069
Pilsner, 2010	Inherent Characteristic Groups	Child Health	Genetics	451	1.06983	1.04821	0.954006
Pilsner, 2010	Inherent Characteristic Groups	Child Health	Genetics	377	1.02325	1.05298	0.949684
Piteo, 2012	Maternal Stressor Groups	Maternal Health	Mental Health	360	1.02556	1.05426	0.948537
Pop, 2003	Maternal Stressor Groups	Maternal Health	Thyroid Health	115	0.766556	1.09493	0.913304
Pop, 2003	Maternal Stressor Groups	Maternal Health	Thyroid Health	115	1.33588	1.09422	0.913893
Puertas, 2010	Chemical Stressor Groups	Endocrine Active	Pesticides	104	0.980051	1.10406	0.905748
Puertas, 2010	Maternal Stressor Groups	Substance Use	Alcohol (amount)	104	0.953706	1.10396	0.90583
Puertas, 2010	Maternal Stressor Groups	Substance Use	Cigarettes	104	1.0003	1.10408	0.905729
Puertas, 2010	Social Stressor Groups	Home/Family Lifestyle	Marital Status	104	0.704688	1.09719	0.911419
Puertas, 2010	Activity & Behavior Groups	Breastfeeding	Duration	55	1.06332	1.14694	0.871882
Puertas, 2010	Inherent Characteristic Groups	Birth Outcomes	Parity	92	0.701735	1.1036	0.906127
Puertas, 2010	Maternal Stressor Groups	Socio-Economic	Education	85	1.33563	1.11079	0.900264
Puertas, 2010	Activity & Behavior Groups	Breastfeeding	Duration	67	0.932487	1.13171	0.883617
Puertas, 2010	Inherent Characteristic Groups	Birth Outcomes	Parity	67	0.796124	1.12836	0.88624
Puertas, 2010	Maternal Stressor Groups	Socio-Economic	Education	63	1.22091	1.13367	0.882091
Raikes, 2006	Social Stressor Groups	Social Interaction	Parent/Child Interaction	770	1.25408	1.03577	0.965463
Raikes, 2006	Social Stressor Groups	Social Interaction	Parent/Child Interaction	99	1.10407	1.10632	0.903901
Raikes, 2006	Inherent Characteristic Groups	Anthropometry	Sex	770	0.942895	1.03668	0.964619
Raikes, 2006	Maternal Stressor Groups	Socio-Economic	Education	770	1.22974	1.03593	0.965312
Raikes, 2006	Inherent Characteristic Groups	Anthropometry	Sex	99	1.07208	1.1066	0.903672
Raikes, 2006	Maternal Stressor Groups	Socio-Economic	Education	99	1.21774	1.10467	0.905249
Rauh, 2004	Chemical Stressor Groups	Toxic Elements	Pb	226	0.948	0.801903	1.24703
Rauh, 2004	Chemical Stressor Groups	Toxic Gases	ETS	226	1.13653	1.06851	0.935882
Rauh, 2004	Chemical Stressor Groups	Toxic Gases	ETS	226	1.35597	1.06571	0.938341
Rauh, 2004	Chemical Stressor Groups	Toxic Gases	PAH	226	0.956	0.811203	1.23274
Rauh, 2004	Inherent Characteristic Groups	Anthropometry	Sex	226	0.760332	1.06637	0.937763
Rauh, 2004	Inherent Characteristic Groups	Birth Outcomes	Gestational Age	226	1.13883	1.06849	0.935898
Rauh, 2004	Maternal Stressor Groups	Socio-Economic	Education	226	1.18708	1.06804	0.936294
Rauh, 2004	Maternal Stressor Groups	Socio-Economic	Resources	226	0.984718	1.06909	0.935375
Rauh, 2004	Social Stressor Groups	Home/Family Lifestyle	Marital Status	226	1.17222	1.06819	0.936162
Rauh, 2004	Inherent Characteristic Groups	Anthropometry	Sex	226	1.41181	1.06472	0.93921
Rauh, 2004	Inherent Characteristic Groups	Birth Outcomes	Gestational Age	226	0.874	0.414468	2.41273
Rauh, 2004	Maternal Stressor Groups	Socio-Economic	Education	226	0.941956	1.06897	0.93548
Rauh, 2004	Maternal Stressor Groups	Socio-Economic	Resources	226	1.02987	1.06907	0.935395
Rauh, 2004	Social Stressor Groups	Home/Family Lifestyle	Marital Status	226	0.818251	1.06765	0.936639
Rauh, 2006	Chemical Stressor Groups	Endocrine Active	Pesticides	228	2.37	1.08	0.925926
Rauh, 2006	Inherent Characteristic Groups	Birth Outcomes	Gestational Age	228	0.81	0.409423	2.44246
Rauh, 2011	Chemical Stressor Groups	Endocrine Active	Pesticides	265	0.878095	1.06305	0.940692
Rauh, 2011	Chemical Stressor Groups	Toxic Gases	ETS	265	0.982947	1.06359	0.940209
Rauh, 2011	Chemical Stressor Groups	Toxic Gases	PAH	265	1.00325	1.0636	0.9402
Rauh, 2011	Inherent Characteristic Groups	Anthropometry	Sex	265	0.856586	1.06281	0.940899
Rauh, 2011	Maternal Stressor Groups	Socio-Economic	Income	265	1.17986	1.0627	0.940999
Ribas-Fito, 2003	Maternal Stressor Groups	Maternal Health	Age	92	0.823905	1.10895	0.901755
Ribas-Fito, 2003	Activity & Behavior Groups	Breastfeeding	Duration	57	1.0476	1.14419	0.873983
Ribas-Fito, 2003	Activity & Behavior Groups	Breastfeeding	Duration	62	1.34017	1.13138	0.883873
Ribas-Fito, 2007	Activity & Behavior Groups	Breastfeeding	Duration	239	1.05243	1.06702	0.937187
Ribas-Fito, 2007	Activity & Behavior Groups	Breastfeeding	Duration	229	1.21823	1.06723	0.937005
Richardson, 2008	Maternal Stressor Groups	Substance Use	Cocaine	259	1.29149	1.06216	0.941479
Richardson, 2008	Social Stressor Groups	Home/Family Lifestyle	Family Stability	259	0.889052	1.0639	0.939934
Richardson, 2008	Social Stressor Groups	Home/Family Lifestyle	Number of Siblings	259	0.906649	1.06405	0.93981
Richardson, 2008	Maternal Stressor Groups	Substance Use	Alcohol (amount)	259	0.871796	1.06374	0.940082
Richardson, 2008	Maternal Stressor Groups	Substance Use	Alcohol (amount)	259	0.889052	1.0639	0.939934
Riojas-Rodriguez, 2010	Inherent Characteristic Groups	Anthropometry	Sex	172	1.05253	1.07961	0.926264
Schermann, 2004	Inherent Characteristic Groups	Child Health	Medical History	298	1.35087	1.057	0.946076
Schermann, 2004	Inherent Characteristic Groups	Child Health	Medical History	137	0.74741	1.08582	0.920961
Schermann, 2004	Inherent Characteristic Groups	Child Health	Medical History	298	1.20953	1.05872	0.944535
Schermann, 2004	Inherent Characteristic Groups	Child Health	Medical History	154	0.762266	1.08119	0.924904
Schermann, 2004	Inherent Characteristic Groups	Child Health	Medical History	151	0.775913	1.08247	0.923816
Schnaas, 2006	Inherent Characteristic Groups	Anthropometry	Sex	150	0.928115	1.08542	0.921299
Seraj, 2012	Chemical Stressor Groups	Toxic Elements	Fl	293	1.15149	1.05975	0.943617
Serenius, 2013	Inherent Characteristic Groups	Birth Outcomes	Preterm	765	0.75489	0.712972	1.40258
Shivaprakash, 2011	Chemical Stressor Groups	Toxic Elements	Fl	160	1.2127	1.08119	0.924907
Short, 2003	Inherent Characteristic Groups	Anthropometry	Birth Weight	272	0.649859	1.05645	0.946565
Shy, 2011	Chemical Stressor Groups	Endocrine Active	Others	36	1.03432	1.19	0.840336
Silva, 2012	Inherent Characteristic Groups	Anthropometry	Sex	264	1.01399	1.06372	0.940095
Silva, 2012	Maternal Stressor Groups	Socio-Economic	Income	260	1.00888	1.06423	0.939643
Silva, 2012	Social Stressor Groups	Social Interaction	Childhood Trauma	166	0.795255	1.07897	0.926807
Silva, 2012	Maternal Stressor Groups	Socio-Economic	Education	80	1.14988	1.11864	0.893939
Silva, 2012	Maternal Stressor Groups	Socio-Economic	Education	109	1.14821	1.10048	0.908695
Silva, 2012	Maternal Stressor Groups	Socio-Economic	Education	86	1.16093	1.11392	0.897729
Singer, 2004	Maternal Stressor Groups	Substance Use	Cocaine	376	0.917208	1.05287	0.949789
Singer, 2004	Maternal Stressor Groups	Substance Use	Cocaine	334	0.865091	1.0558	0.947145
Singer, 2004	Maternal Stressor Groups	Substance Use	Cocaine	334	1.16093	1.05577	0.947179
Singer, 2004	Maternal Stressor Groups	Substance Use	Cocaine	228	1	1.06878	0.935645
Singer, 2004	Maternal Stressor Groups	Substance Use	Cocaine	228	0.879724	1.0682	0.936158
Singer, 2012	Inherent Characteristic Groups	Anthropometry	Sex	79	0.771129	1.11633	0.895794
Singer, 2012	Maternal Stressor Groups	Substance Use	Other Narcotics	79	0.760028	1.11582	0.896205
Singer, 2012	Maternal Stressor Groups	Substance Use	Other Narcotics	79	0.748413	1.11524	0.896667
Singer, 2012	Maternal Stressor Groups	Substance Use	Other Narcotics	69	1	1.12995	0.884998
Singer, 2012	Maternal Stressor Groups	Substance Use	Other Narcotics	67	0.825867	1.12946	0.885375
Singer, 2012	Maternal Stressor Groups	Substance Use	Other Narcotics	87	1.02635	1.11453	0.897243
Singer, 2012	Maternal Stressor Groups	Substance Use	Other Narcotics	79	1.33003	1.11542	0.896526
Singer, 2012	Maternal Stressor Groups	Maternal Health	Stress	530	0.889052	1.04416	0.957703
Slykerman, 2005	Maternal Stressor Groups	Maternal Health	Stress	521	0.949139	1.04481	0.957112
Slykerman, 2005	Maternal Stressor Groups	Maternal Health	Stress	320	0.89324	1.0573	0.945805
Slykerman, 2005	Maternal Stressor Groups	Maternal Health	Stress	376	0.935008	1.05295	0.949716
Slykerman, 2005	Maternal Stressor Groups	Maternal Health	Stress	383	0.996905	1.05257	0.950059
Smith, 2011	Inherent Characteristic Groups	Anthropometry	Sex	356	0.749687	1.05221	0.950378
Smith, 2011	Maternal Stressor Groups	Substance Use	Other Narcotics	276	1.04341	1.06222	0.941428
Smith, 2011	Maternal Stressor Groups	Substance Use	Other Narcotics	356	1.02511	1.05457	0.948254
Smithers, 2013	Inherent Characteristic Groups	Anthropometry	Birth Weight	7652	1.1251	1.01142	0.988711
Smithers, 2013	Inherent Characteristic Groups	Anthropometry	Sex	7652	0.987578	1.0115	0.988633
Smithers, 2013	Inherent Characteristic Groups	Birth Outcomes	Multiple Births	7652	0.933793	1.01147	0.988658
Smithers, 2013	Maternal Stressor Groups	Maternal Health	Age	7652	1.11182	1.01143	0.988696
Smithers, 2013	Maternal Stressor Groups	Maternal Health	BMI	7652	0.947383	1.01148	0.988648
Smithers, 2013	Social Stressor Groups	Home/Family Lifestyle	Marital Status	7652	1.01949	1.0115	0.988634
Smithers, 2013	Activity & Behavior Groups	Breastfeeding	Duration	2754	1.01837	1.01924	0.981121
Smithers, 2013	Activity & Behavior Groups	Diet	Pattern	7652	1.09436	1.01145	0.988678
Smithers, 2013	Maternal Stressor Groups	Socio-Economic	Education	3749	1.07111	1.01643	0.983834
Smithers, 2013	Maternal Stressor Groups	Socio-Economic	Income	5662	1.03169	1.01337	0.986802
Smithers, 2013	Maternal Stressor Groups	Substance Use	Alcohol (amount)	7193	1.0016	1.01186	0.988277
Smithers, 2013	Maternal Stressor Groups	Substance Use	Cigarettes	6504	1.00431	1.01248	0.987675
Smithers, 2013	Social Stressor Groups	Home/Family Lifestyle	Number of Siblings	6286	0.985703	1.01269	0.987466
Smithers, 2013	Activity & Behavior Groups	Breastfeeding	Duration	2754	1.03811	1.01923	0.981131
Smithers, 2013	Activity & Behavior Groups	Diet	Pattern	7652	0.945539	1.01148	0.98865
Smithers, 2013	Maternal Stressor Groups	Socio-Economic	Education	3061	1.07004	1.0182	0.982123
Smithers, 2013	Maternal Stressor Groups	Socio-Economic	Income	3673	1.09472	1.01657	0.983697
Smithers, 2013	Maternal Stressor Groups	Substance Use	Alcohol (amount)	5586	1.014	1.01347	0.986708
Smithers, 2013	Maternal Stressor Groups	Substance Use	Cigarettes	5280	1.00491	1.01386	0.98633
Smithers, 2013	Social Stressor Groups	Home/Family Lifestyle	Number of Siblings	4822	0.971416	1.0145	0.985705
Smithers, 2013	Activity & Behavior Groups	Breastfeeding	Duration	2601	1.0455	1.01979	0.980595
Smithers, 2013	Activity & Behavior Groups	Diet	Pattern	7652	1.11929	1.01143	0.988704
Smithers, 2013	Maternal Stressor Groups	Socio-Economic	Education	2295	1.20154	1.02074	0.979681
Smithers, 2013	Activity & Behavior Groups	Breastfeeding	Duration	4131	1.0557	1.01566	0.984581
Smithers, 2013	Activity & Behavior Groups	Diet	Pattern	7652	0.79205	1.01118	0.988943
Smithers, 2013	Activity & Behavior Groups	Diet	Pattern	7652	1.07404	1.01147	0.988661
Soria-Pastor, 2009	Inherent Characteristic Groups	Birth Outcomes	Preterm	42	0.617393	1.14856	0.870652
Stewart, 2003	Activity & Behavior Groups	Diet	Pattern	197	0.878095	1.07359	0.931056
Stewart, 2003	Chemical Stressor Groups	Endocrine Active	Chlorinated	197	1.07251	1.07405	0.931056
Stewart, 2003	Chemical Stressor Groups	Endocrine Active	Chlorinated	197	1.08329	1.07399	0.931106
Stewart, 2003	Chemical Stressor Groups	Toxic Gases	ETS	197	0.802519	1.07235	0.932527
Stewart, 2003	Inherent Characteristic Groups	Anthropometry	Birth Weight	197	1.27125	1.07199	0.932843
Stewart, 2003	Inherent Characteristic Groups	Anthropometry	Head Size	197	1.10517	1.07385	0.931227
Stewart, 2003	Inherent Characteristic Groups	Anthropometry	Sex	197	1.27125	1.07199	0.932843
Stewart, 2003	Inherent Characteristic Groups	Birth Outcomes	Gestational Age	197	1.0202	1.07422	0.930906
Stewart, 2003	Inherent Characteristic Groups	Birth Outcomes	Parity	197	0.970446	1.0742	0.930922
Stewart, 2003	Inherent Characteristic Groups	Child Health	Iron Deficiency	197	0.904837	1.07385	0.931227
Stewart, 2003	Maternal Stressor Groups	Maternal Health	Age	197	1.33643	1.07094	0.933762
Stewart, 2003	Maternal Stressor Groups	Maternal Health	BMI	197	1.03045	1.0742	0.930922
Stewart, 2003	Maternal Stressor Groups	Maternal Health	BMI	197	1.07251	1.07405	0.931056
Stewart, 2003	Maternal Stressor Groups	Socio-Economic	Education	197	1.40495	1.06966	0.934872
Stewart, 2003	Maternal Stressor Groups	Substance Use	Alcohol (amount)	197	1.10517	1.07385	0.931227
Stewart, 2003	Maternal Stressor Groups	Substance Use	Cigarettes	197	0.843665	1.07312	0.931863
Stewart, 2003	Chemical Stressor Groups	Toxic Elements	Pb	197	0.941765	1.0741	0.931013
Stewart, 2003	Maternal Stressor Groups	Maternal Health	Stress	197	0.860708	1.07337	0.931647
Stewart, 2003	Chemical Stressor Groups	Toxic Elements	Pb	197	0.826959	1.07284	0.932108
Stewart, 2003	Maternal Stressor Groups	Maternal Health	Stress	197	1.03045	1.0742	0.930922
Stewart, 2003	Chemical Stressor Groups	Toxic Elements	Hg	197	0.960789	1.07418	0.930946
Stewart, 2003	Maternal Stressor Groups	Maternal Health	Stress	197	1.10517	1.07385	0.931227
Stewart, 2003	Chemical Stressor Groups	Toxic Elements	Hg	197	1.0202	1.07422	0.930906
Stewart, 2008	Activity & Behavior Groups	Diet	Pattern	187	0.97531	1.07627	0.92991
Stewart, 2008	Chemical Stressor Groups	Endocrine Active	Chlorinated	187	1.16416	1.07537	0.92991
Stewart, 2008	Chemical Stressor Groups	Endocrine Active	Pesticides	187	0.944594	1.07616	0.929227
Stewart, 2008	Chemical Stressor Groups	Toxic Gases	ETS	187	0.787415	1.074	0.931098
Stewart, 2008	Inherent Characteristic Groups	Anthropometry	Birth Weight	187	1.24483	1.07437	0.930776
Stewart, 2008	Inherent Characteristic Groups	Anthropometry	Head Size	187	1.28018	1.07384	0.931235
Stewart, 2008	Inherent Characteristic Groups	Anthropometry	Sex	187	0.98906	1.07629	0.92912
Stewart, 2008	Inherent Characteristic Groups	Birth Outcomes	Gestational Age	187	1.02737	1.07626	0.929141
Stewart, 2008	Inherent Characteristic Groups	Birth Outcomes	Parity	187	0.864158	1.07544	0.929848
Stewart, 2008	Inherent Characteristic Groups	Child Health	Iron Deficiency	187	0.913931	1.07597	0.929393
Stewart, 2008	Maternal Stressor Groups	Maternal Health	Age	187	1.13997	1.07561	0.929705
Stewart, 2008	Maternal Stressor Groups	Maternal Health	BMI	187	0.971416	1.07626	0.929145
Stewart, 2008	Maternal Stressor Groups	Maternal Health	BMI	187	1.06078	1.07615	0.929235
Stewart, 2008	Maternal Stressor Groups	Socio-Economic	Education	187	1.4319	1.07103	0.933681
Stewart, 2008	Maternal Stressor Groups	Substance Use	Alcohol (amount)	187	1.05127	1.07619	0.929202
Stewart, 2008	Maternal Stressor Groups	Substance Use	Cigarettes	187	0.845354	1.07517	0.930088
Stewart, 2008	Social Stressor Groups	Home/Family Lifestyle	Marital Status	187	0.890475	1.07576	0.929577
Stewart, 2008	Chemical Stressor Groups	Toxic Elements	Pb	187	0.959829	1.07623	0.929174
Stewart, 2008	Maternal Stressor Groups	Maternal Health	Mental Health	187	0.740818	1.07265	0.932268
Stewart, 2008	Maternal Stressor Groups	Maternal Health	Stress	187	0.924964	1.07605	0.929324
Stewart, 2008	Chemical Stressor Groups	Endocrine Active	Chlorinated	156	0.947527	1.08379	0.922687
Stewart, 2008	Chemical Stressor Groups	Toxic Elements	Pb	187	0.892258	1.07578	0.929562
Stewart, 2008	Maternal Stressor Groups	Maternal Health	Mental Health	187	0.774142	1.07366	0.931395
Stewart, 2008	Maternal Stressor Groups	Maternal Health	Stress	187	1.12862	1.07571	0.929618
Stewart, 2008	Chemical Stressor Groups	Endocrine Active	Chlorinated	156	0.965335	1.08386	0.922625
Stewart, 2008	Chemical Stressor Groups	Toxic Elements	Hg	145	0.970077	1.08718	0.919812
Stewart, 2008	Maternal Stressor Groups	Maternal Health	Stress	187	1.06823	1.07612	0.929265
Stewart, 2008	Chemical Stressor Groups	Endocrine Active	Chlorinated	156	0.859916	1.08292	0.923431
Stewart, 2008	Chemical Stressor Groups	Toxic Elements	Hg	187	0.973361	1.07626	0.929141
Stewart, 2008	Chemical Stressor Groups	Endocrine Active	Chlorinated	156	0.867534	1.08303	0.923334
Stewart, 2008	Chemical Stressor Groups	Toxic Elements	Hg	187	1.0284	1.07626	0.929143
Stewart, 2008	Chemical Stressor Groups	Endocrine Active	Chlorinated	156	0.849031	1.08274	0.923582
Stewart, 2012	Activity & Behavior Groups	Diet	Pattern	158	0.951229	1.08325	0.924091
Stewart, 2012	Chemical Stressor Groups	Endocrine Active	Chlorinated	158	0.846538	1.08214	0.924091
Stewart, 2012	Chemical Stressor Groups	Endocrine Active	Chlorinated	158	1.1853	1.08209	0.924134
Stewart, 2012	Chemical Stressor Groups	Endocrine Active	Pesticides	158	0.941765	1.0832	0.92319
Stewart, 2012	Chemical Stressor Groups	Toxic Gases	ETS	158	0.794534	1.08103	0.925041
Stewart, 2012	Inherent Characteristic Groups	Anthropometry	Birth Weight	158	1.24608	1.08123	0.92487
Stewart, 2012	Inherent Characteristic Groups	Anthropometry	Head Size	158	1.2586	1.08103	0.925041
Stewart, 2012	Inherent Characteristic Groups	Anthropometry	Sex	158	0.960789	1.08329	0.923116
Stewart, 2012	Inherent Characteristic Groups	Birth Outcomes	Gestational Age	158	1.0202	1.08334	0.923072
Stewart, 2012	Inherent Characteristic Groups	Birth Outcomes	Parity	158	0.852144	1.08224	0.92401
Stewart, 2012	Inherent Characteristic Groups	Child Health	Iron Deficiency	158	0.932394	1.08314	0.923239
Stewart, 2012	Maternal Stressor Groups	Maternal Health	Age	158	1.1275	1.08273	0.923591
Stewart, 2012	Maternal Stressor Groups	Maternal Health	BMI	158	0.932394	1.08314	0.923239
Stewart, 2012	Maternal Stressor Groups	Maternal Health	BMI	158	1.09417	1.083	0.923357
Stewart, 2012	Maternal Stressor Groups	Maternal Health	Mental Health	158	0.726149	1.07881	0.926951
Stewart, 2012	Maternal Stressor Groups	Socio-Economic	Education	158	1.46228	1.07687	0.928618
Stewart, 2012	Maternal Stressor Groups	Substance Use	Alcohol (amount)	158	1.05127	1.08325	0.92315
Stewart, 2012	Maternal Stressor Groups	Substance Use	Cigarettes	158	0.843665	1.08209	0.924134
Stewart, 2012	Social Stressor Groups	Home/Family Lifestyle	Marital Status	158	0.869358	1.0825	0.923785
Stewart, 2012	Chemical Stressor Groups	Toxic Elements	Hg	158	1.33643	1.07964	0.926239
Stewart, 2012	Maternal Stressor Groups	Maternal Health	Stress	158	0.913931	1.083	0.923357
Stewart, 2012	Chemical Stressor Groups	Toxic Elements	Hg	158	1	1.08336	0.923057
Stewart, 2012	Maternal Stressor Groups	Maternal Health	Stress	158	1.08329	1.08308	0.923294
Stewart, 2012	Chemical Stressor Groups	Toxic Elements	Hg	158	1.04081	1.08329	0.923116
Stewart, 2012	Maternal Stressor Groups	Maternal Health	Stress	158	1.06184	1.0832	0.92319
Stewart, 2012	Chemical Stressor Groups	Endocrine Active	Chlorinated	158	0.880381	1.08265	0.92366
Surkan, 2007	Inherent Characteristic Groups	Anthropometry	Birth Weight	389	1.1402	1.05168	0.950855
Surkan, 2007	Chemical Stressor Groups	Toxic Elements	Pb	357	0.995112	0.897051	1.11476
Surkan, 2007	Chemical Stressor Groups	Toxic Elements	Pb	318	0.795169	0.718315	1.39215
Sutter-Dallay, 2011	Maternal Stressor Groups	Socio-Economic	Education	515	1.09549	1.04495	0.956985
Sutter-Dallay, 2011	Maternal Stressor Groups	Socio-Economic	Income	511	1.04227	1.04528	0.95668
Sylva, 2011	Inherent Characteristic Groups	Anthropometry	Sex	345	1.22974	1.05425	0.948543
Sylva, 2011	Maternal Stressor Groups	Maternal Health	Age	345	1.08264	1.0553	0.947598
Sylva, 2011	Maternal Stressor Groups	Socio-Economic	Income	345	0.980591	1.05547	0.947447
Sylva, 2011	Maternal Stressor Groups	Socio-Economic	Resources	345	1.07208	1.05534	0.947561
Sylva, 2011	Social Stressor Groups	Child Care	Quality of Care	345	1.26643	1.05387	0.948886
Sylva, 2011	Social Stressor Groups	Child Care	Time in Care	345	0.971028	1.05545	0.947459
Sylva, 2011	Social Stressor Groups	Child Care	Time in Care	345	1.12592	1.05508	0.947798
Sylva, 2011	Social Stressor Groups	Child Care	Time in Care	345	1.30421	1.05343	0.949276
Sylva, 2011	Social Stressor Groups	Home/Family Lifestyle	Family Stability	345	0.897807	1.05515	0.947735
Sylva, 2011	Social Stressor Groups	Social Interaction	Maternal Sensitivity	345	0.942895	1.05538	0.947525
Sylva, 2011	Social Stressor Groups	Social Interaction	Parent/Child Interaction	345	0.964666	1.19145	0.839311
Sylva, 2011	Maternal Stressor Groups	Socio-Economic	Language	345	1.22974	1.05425	0.948543
Sylva, 2011	Maternal Stressor Groups	Socio-Economic	Language	345	0.971028	1.05545	0.947459
Tamis-LeMonda, 2004	Inherent Characteristic Groups	Anthropometry	Sex	4150	1.22974	1.01531	0.984924
Tamis-LeMonda, 2004	Maternal Stressor Groups	Maternal Health	Age	111	1.05127	1.10039	0.90877
Tamis-LeMonda, 2004	Maternal Stressor Groups	Socio-Economic	Education	111	1.19411	1.09885	0.910043
Tamis-LeMonda, 2004	Maternal Stressor Groups	Socio-Economic	Income	111	1.18246	1.09903	0.909893
Tamis-LeMonda, 2004	Social Stressor Groups	Home/Family Lifestyle	Marital Status	111	1.19722	1.0988	0.910084
Tamis-LeMonda, 2004	Social Stressor Groups	Social Interaction	Parent/Child Interaction	111	1.23368	1.09817	0.910604
Tamis-LeMonda, 2004	Social Stressor Groups	Social Interaction	Parent/Child Interaction	111	1.33643	1.096	0.912409
Tamis-LeMonda, 2004	Social Stressor Groups	Social Interaction	Parent/Child Interaction	111	1.19722	1.0988	0.910084
Tamis-LeMonda, 2004	Social Stressor Groups	Social Interaction	Parent/Child Interaction	111	1.2214	1.09839	0.910422
Tamis-LeMonda, 2004	Social Stressor Groups	Social Interaction	Parent/Child Interaction	111	1.27125	1.09744	0.911209
Tamis-LeMonda, 2004	Social Stressor Groups	Social Interaction	Parent/Child Interaction	111	1.34986	1.09568	0.912679
Tamis-LeMonda, 2004	Social Stressor Groups	Social Interaction	Parent/Child Interaction	111	1.36343	1.09534	0.912959
Tamis-LeMonda, 2004	Social Stressor Groups	Social Interaction	Parent/Child Interaction	111	1.44773	1.09306	0.914859
Tamis-LeMonda, 2004	Social Stressor Groups	Social Interaction	Maternal Sensitivity	111	1.33643	1.096	0.912409
Tamis-LeMonda, 2004	Social Stressor Groups	Social Interaction	Maternal Sensitivity	111	1.46228	1.09264	0.915214
Tellez-Rojo, 2006	Inherent Characteristic Groups	Anthropometry	Sex	294	1.19518	1.05927	0.944044
Thompson, 2007	Chemical Stressor Groups	Toxic Elements	Hg	1047	1.06162	1.03136	0.969593
Tofail, 2012	Inherent Characteristic Groups	Anthropometry	Birth Weight	249	1.30996	1.06318	0.940574
Tofail, 2012	Inherent Characteristic Groups	Anthropometry	Birth Weight	249	1.28403	1.06355	0.940251
Tofail, 2012	Inherent Characteristic Groups	Anthropometry	Birth Weight	249	1.19518	1.06461	0.939311
Tofail, 2012	Inherent Characteristic Groups	Anthropometry	Body Length	249	1.30996	1.06318	0.940574
Tofail, 2012	Inherent Characteristic Groups	Anthropometry	Body Length	249	1.29693	1.06337	0.940409
Tofail, 2012	Inherent Characteristic Groups	Anthropometry	Head Size	249	1.32313	1.06299	0.940745
Tofail, 2012	Inherent Characteristic Groups	Anthropometry	Sex	249	1.131	1.06518	0.938808
Tofail, 2012	Inherent Characteristic Groups	Birth Outcomes	Gestational Age	249	1.13883	1.06512	0.93886
Tofail, 2012	Maternal Stressor Groups	Maternal Health	Age	249	1.01005	1.06569	0.938357
Tofail, 2012	Maternal Stressor Groups	Maternal Health	BMI	249	1.20925	1.06446	0.939442
Tofail, 2012	Maternal Stressor Groups	Socio-Economic	Education	249	1.1853	1.06471	0.939223
Tofail, 2012	Maternal Stressor Groups	Socio-Economic	Income	249	1.23368	1.06419	0.939686
Tofail, 2012	Maternal Stressor Groups	Socio-Economic	Resources	249	1.36343	1.06236	0.941299
Torres-Sanchez, 2007	Activity & Behavior Groups	Breastfeeding	Yes/No	244	1.27698	1.06432	0.924217
Torres-Sanchez, 2013	Inherent Characteristic Groups	Anthropometry	Sex	163	1.00764	1.082	0.924217
Veldwijk, 2011	Activity & Behavior Groups	Diet	BMI	233	0.909116	1.06769	0.95084
von Erhenstein, 2009	Inherent Characteristic Groups	Anthropometry	Fetal Growth	390	1.12592	1.0517	0.95084
von Erhenstein, 2009	Inherent Characteristic Groups	Anthropometry	Fetal Growth	390	1.16389	1.05146	0.951059
von Erhenstein, 2009	Inherent Characteristic Groups	Anthropometry	Fetal Growth	390	1.21591	1.05105	0.951431
von Erhenstein, 2009	Inherent Characteristic Groups	Anthropometry	Fetal Growth	390	1.23345	1.05089	0.951575
Vrijheid, 2012	Activity & Behavior Groups	Breastfeeding	Duration	1887	1.0509	1.02327	0.977056
Vrijheid, 2012	Activity & Behavior Groups	Diet	Fish Intake	1858	1.00666	1.02348	0.977241
Vrijheid, 2012	Chemical Stressor Groups	Toxic Gases	ETS	1887	0.96947	1.02329	0.977241
Vrijheid, 2012	Chemical Stressor Groups	Toxic Gases	NO2	1831	1.03389	1.02364	0.976901
Vrijheid, 2012	Inherent Characteristic Groups	Anthropometry	Sex	1887	1.14706	1.02308	0.977443
Vrijheid, 2012	Inherent Characteristic Groups	Birth Outcomes	Parity	1887	1.04379	1.02328	0.977251
Vrijheid, 2012	Social Stressor Groups	Child Care	Attendance	1809	1.00637	1.0238	0.97675
Vrijheid, 2012	Social Stressor Groups	Home/Family Lifestyle	Home location	1887	1.01777	1.0233	0.977234
Vrijheid, 2012	Maternal Stressor Groups	Socio-Economic	Education	1212	1.02595	1.02916	0.97167
Vrijheid, 2012	Maternal Stressor Groups	Substance Use	Cigarettes	1887	1.00307	1.0233	0.977231
Vrijheid, 2012	Maternal Stressor Groups	Socio-Economic	Education	1107	1.03593	1.03052	0.970383
Vrijheid, 2012	Maternal Stressor Groups	Substance Use	Cigarettes	1414	0.938361	1.02691	0.973791
Vrijheid, 2012	Maternal Stressor Groups	Substance Use	Cigarettes	1046	0.984185	1.03143	0.969529
Wang, 2007	Chemical Stressor Groups	Toxic Elements	Fl	449	1.84564	1.03808	0.963314
Wang, 2007	Chemical Stressor Groups	Toxic Elements	As	376	0.743806	1.05063	0.951808
Wang, 2007	Chemical Stressor Groups	Toxic Elements	As	287	0.878722	1.0605	0.942954
Wasserman, 2004	Inherent Characteristic Groups	Anthropometry	Body Length	201	1.34725	1.07001	0.934573
Wasserman, 2004	Inherent Characteristic Groups	Anthropometry	Head Size	201	1.28809	1.07099	0.93372
Wasserman, 2004	Maternal Stressor Groups	Socio-Economic	Technology Access	201	1.17974	1.07241	0.932475
Wasserman, 2004	Chemical Stressor Groups	Toxic Elements	As	201	0.852888	1.07249	0.932408
Wasserman, 2004	Chemical Stressor Groups	Toxic Elements	As	201	0.794112	1.07141	0.933347
Wasserman, 2006	Inherent Characteristic Groups	Anthropometry	Body Length	142	1.31852	1.08461	0.921991
Wasserman, 2006	Inherent Characteristic Groups	Anthropometry	Head Size	142	1.31441	1.08469	0.921921
Wasserman, 2006	Maternal Stressor Groups	Socio-Economic	Technology Access	142	1.1028	1.08775	0.91933
Wasserman, 2006	Chemical Stressor Groups	Toxic Elements	Mn	45	0.84321	1.1157	0.896297
Wasserman, 2006	Chemical Stressor Groups	Toxic Elements	Mn	31	0.869683	1.12859	0.886058
Wasserman, 2007	Chemical Stressor Groups	Toxic Elements	As	301	1.38981	1.05613	0.946856
Wasserman, 2007	Inherent Characteristic Groups	Anthropometry	Body Length	301	1.3186	1.05715	0.94594
Wasserman, 2007	Inherent Characteristic Groups	Anthropometry	Head Size	301	1.18774	1.05862	0.944623
Wasserman, 2007	Social Stressor Groups	Child Care	Time in Care	301	1.17526	1.05873	0.944526
Watson, 2011	Chemical Stressor Groups	Toxic Elements	Hg	587	0.972467	1.04219	0.959514
Watson, 2011	Chemical Stressor Groups	Toxic Elements	Hg	587	1.31826	1.04054	0.961044
Watson, 2011	Inherent Characteristic Groups	Anthropometry	Birth Weight	587	1.13433	1.04187	0.959815
Watson, 2011	Inherent Characteristic Groups	Anthropometry	Sex	587	1.09593	1.04203	0.959665
Watson, 2011	Maternal Stressor Groups	Maternal Health	Age	587	0.97749	1.0422	0.959508
Watson, 2012	Activity & Behavior Groups	Breastfeeding	LC-PUFAs	241	1.06633	1.06668	0.937417
Watson, 2012	Activity & Behavior Groups	Breastfeeding	LC-PUFAs	241	0.958806	1.06676	0.937424
Watson, 2012	Chemical Stressor Groups	Toxic Elements	Hg	241	0.956003	1.06675	0.937424
Watson, 2012	Chemical Stressor Groups	Toxic Elements	Hg	241	1.4028	1.06276	0.940949
Watson, 2012	Inherent Characteristic Groups	Anthropometry	Birth Weight	242	1.16613	1.06586	0.938209
Watson, 2012	Inherent Characteristic Groups	Anthropometry	Sex	241	1.22875	1.06534	0.938664
Watson, 2012	Maternal Stressor Groups	Maternal Health	Age	241	1.05772	1.06671	0.937459
Watson, 2012	Social Stressor Groups	Home/Family Lifestyle	Family Stability	241	1.04185	1.06676	0.937414
Whyatt, 2012	Inherent Characteristic Groups	Anthropometry	Sex	297	1.20736	1.05885	0.944425
Whyatt, 2012	Chemical Stressor Groups	Endocrine Active	Others	297	0.79	0.697494	1.4337
Whyatt, 2012	Chemical Stressor Groups	Endocrine Active	Others	297	0.89	0.659252	1.51687
Whyatt, 2012	Chemical Stressor Groups	Endocrine Active	Others	297	0.89	0.687916	1.45367
Whyatt, 2012	Chemical Stressor Groups	Endocrine Active	Others	297	0.93	0.718675	1.39145
Williams, 2013	Maternal Stressor Groups	Maternal Health	Thyroid Health	81	1.05762	1.11888	0.893747
Williams, 2013	Maternal Stressor Groups	Maternal Health	Thyroid Health	91	0.941529	1.11161	0.899598
Williams, 2013	Maternal Stressor Groups	Maternal Health	Thyroid Health	92	0.972453	1.11112	0.899993
Williams, 2013	Maternal Stressor Groups	Maternal Health	Thyroid Health	84	1.01155	1.11675	0.895454
Williamson, 2005	Maternal Stressor Groups	Maternal Health	Mental Health	59	0.790413	1.13739	0.879205
Williamson, 2005	Maternal Stressor Groups	Socio-Economic	Education	59	0.656128	1.12763	0.886815
Williamson, 2005	Maternal Stressor Groups	Socio-Economic	Income	59	1.61801	1.12312	0.890377
Williamson, 2005	Social Stressor Groups	Child Care	Attendance	59	1.30421	1.13621	0.880121
Williamson, 2005	Maternal Stressor Groups	Socio-Economic	Employment	24	1.15853	1.23476	0.809872
Williamson, 2005	Maternal Stressor Groups	Socio-Economic	Income	27	1.4797	1.20202	0.83193
Williamson, 2005	Maternal Stressor Groups	Socio-Economic	Employment	47	1.4617	1.14788	0.871174
Williamson, 2005	Maternal Stressor Groups	Socio-Economic	Income	46	1.15665	1.16085	0.861439
Williamson, 2005	Maternal Stressor Groups	Socio-Economic	Employment	59	0.871796	1.1402	0.877042
Williamson, 2005	Maternal Stressor Groups	Socio-Economic	Income	59	0.773706	1.13658	0.879836
Williamson, 2005	Maternal Stressor Groups	Socio-Economic	Income	59	0.822012	1.1387	0.878197
Williamson, 2005	Maternal Stressor Groups	Socio-Economic	Income	59	1.39682	1.13296	0.88264
Yang, 2011	Inherent Characteristic Groups	Anthropometry	Birth Weight	11899	1.0613	1.00919	0.99089
Yang, 2011	Inherent Characteristic Groups	Anthropometry	Body Length	11899	1.09249	1.00917	0.990909
Yang, 2012	Social Stressor Groups	Home/Family Lifestyle	Family Stability	11611	0.951229	1.00931	0.990773
Yang, 2012	Social Stressor Groups	Home/Family Lifestyle	Marital Status	11611	0.970685	1.00932	0.990766
Yang, 2012	Social Stressor Groups	Home/Family Lifestyle	Family Stability	12455	1.00401	1.009	0.991079
Yang, 2012	Social Stressor Groups	Home/Family Lifestyle	Marital Status	12455	1	1.009	0.991079
Yang, 2012	Social Stressor Groups	Home/Family Lifestyle	Family Stability	11075	1.00501	1.00955	0.990542
Yang, 2012	Social Stressor Groups	Home/Family Lifestyle	Marital Status	11075	1.00451	1.00955	0.990542
Zhou, 2007	Inherent Characteristic Groups	Anthropometry	Sex	302	1.16358	1.05873	0.944529
Zhou, 2007	Maternal Stressor Groups	Substance Use	Cigarettes	302	0.909464	1.05916	0.944146
Zhou, 2007	Activity & Behavior Groups	Breastfeeding	Duration	302	1.09778	1.05917	0.939056
Zhou, 2007	Inherent Characteristic Groups	Birth Outcomes	Parity	253	0.916677	1.0649	0.939056
Zhou, 2007	Maternal Stressor Groups	Socio-Economic	Education	232	0.880381	1.06759	0.936692
Zhou, 2007	Activity & Behavior Groups	Breastfeeding	Duration	302	0.845829	1.05857	0.931613
Zhou, 2007	Inherent Characteristic Groups	Birth Outcomes	Parity	192	0.805896	1.07341	0.931613
Zhou, 2007	Maternal Stressor Groups	Socio-Economic	Education	182	1.0933	1.07706	0.92845
Zhou, 2007	Activity & Behavior Groups	Breastfeeding	Duration	302	1.08264	1.05924	#DIV/0!
